# Supplementary material for: ProGeo-Neo v2.0: A One-Stop Software for Neoantigen Prediction and Filtering Based on the Proteogenomics Strategy
Source: Genes (Basel). 2022 Apr 28;13(5):783. doi: 10.3390/genes13050783 (PMC9141370; doi:10.3390/genes13050783)
Supplement: Supplementary file 1 [file genes-13-00783-s001.zip]

Archive with 4 entries (4 files):
- Table S1.candidate peptides_1.xlsx
- Table S2.candidate peptides_2.xlsx
- Table S3.max_1_blast.xlsx
- Table S4.HIQ_1_blast.xlsx
