# Supplementary material for: ProGeo-Neo v2.0: A One-Stop Software for Neoantigen Prediction and Filtering Based on the Proteogenomics Strategy
Source: Genes (Basel). 2022 Apr 28;13(5):783. doi: 10.3390/genes13050783 (PMC9141370; doi:10.3390/genes13050783)
Supplement: Supplementary file 1 [file genes-13-00783-s001.zip › Table S1.candidate peptides_1.xlsx]

## Sheet: Table S1.candidate peptides_1
Table S1. Candidate HLA class I restricted neoantigens.
MHC	gene	Peptide	AAchange	mut_pos	Aff(nM)	%Rank_BA	BindLevel
HLA-A*03:01	HSPA8	SSMVLTKK	MK	8	2328.72	2.824	WB
HLA-A*03:01	GOLGA6L2	KMWGQEKK	IM	2	2422	2.892	WB
HLA-A*03:01	ZFHX3	KLYKHLQH	QH	8	800.15	1.524	WB
HLA-A*03:01	TK1	ALDGTFQK	RK	8	2732.46	3.109	WB
HLA-A*03:01	ALPK2	KMDHTAFK	FK	8	173.68	0.577	WB
HLA-A*03:01	SLC8A1	STVKLIKK	DK	4	4129.25	3.946	WB
HLA-A*03:01	CDKN2AIP	SSFVSLLK	AS	2	561.26	1.254	WB
HLA-A*03:01	CELA3B	ALLPVDYEH	VD	6	7527.57	5.953	WB
HLA-A*03:01	GPSM2	STTTSTPPK	ST	6	117.16	0.43	SB
HLA-A*03:01	GPSM2	STPPKMMLK	ST	2	87.52	0.339	SB
HLA-A*03:01	KCNA2	AALPGHPTY	QT	8	7105.05	5.706	WB
HLA-A*03:01	C1orf198	SLDALGPTK	RK	9	221.37	0.685	SB
HLA-A*03:01	GATA3	HMTTPTPMH	LT	3	3509.54	3.588	WB
HLA-A*03:01	NCOA4	KSEKSSYQK	LK	1	1189.14	1.907	WB
HLA-A*03:01	ZNF488	KVFSVWPAR	SA	8	104.48	0.392	SB
HLA-A*03:01	HSPA12A	VSFTDPGVK	IT	4	572.52	1.27	WB
HLA-A*03:01	HSPA12A	SFTDPGVKK	IT	3	3956.88	3.852	WB
HLA-A*03:01	SLC22A12	KMGALLLSH	LS	8	129.97	0.465	SB
HLA-A*03:01	SLC22A12	ALLLSHLGR	LS	5	473.07	1.125	WB
HLA-A*03:01	SLC22A12	LLLSHLGRR	LS	4	738.24	1.462	WB
HLA-A*03:01	HSPA8	VSSMVLTKK	MK	9	177.74	0.586	SB
HLA-A*03:01	USP5	ATEKKYTQR	VK	5	7418.82	5.891	WB
HLA-A*03:01	FICD	RVMEETYHH	YH	8	1236.46	1.956	SB
HLA-A*03:01	ANAPC7	AISTICSEK	LE	8	120.11	0.438	SB
HLA-A*03:01	MED13L	TLDDRVGQR	TV	6	5260.02	4.613	WB
HLA-A*03:01	C1QTNF9B	RGADGKVAK	EA	8	2364.83	2.85	WB
HLA-A*03:01	FLT1	LQRGEAAHK	CR	3	2095.82	2.64	WB
HLA-A*03:01	TDRD3	GVKDNHLRH	NH	6	7322.17	5.835	WB
HLA-A*03:01	ANGEL1	RMMGFTCYK	FY	8	3.28	0.006	SB
HLA-A*03:01	ATF7IP2	VITRTEITK	TE	6	437.71	1.07	WB
HLA-A*03:01	REXO5	GTLCLILLK	PK	9	34.55	0.132	SB
HLA-A*03:01	NFAT5	TLIPSSMIK	PL	2	24.81	0.083	SB
HLA-A*03:01	ZFHX3	HIRSRHWAK	HA	8	89.92	0.347	WB
HLA-A*03:01	ZFHX3	KLYKHLQHE	QH	8	2240.05	2.756	WB
HLA-A*03:01	ANKRD11	ILKEKKREK	KR	7	1417.64	2.123	WB
HLA-A*03:01	TK1	AALDGTFQK	RK	9	304.68	0.85	SB
HLA-A*03:01	ALPK2	KMDHTAFKK	FK	8	40.19	0.159	SB
HLA-A*03:01	MLLT1	TSSSSFSDK	SF	6	597.15	1.303	WB
HLA-A*03:01	MLLT1	SSSSFSDKK	SF	5	937.7	1.655	WB
HLA-A*03:01	MLLT1	SFSDKKPAK	SF	2	3887.83	3.813	WB
HLA-A*03:01	ZNF653	QVPKKPRKK	KR	7	7506.43	5.941	WB
HLA-A*03:01	PSG9	ILNGPDLPR	VG	4	760.62	1.485	WB
HLA-A*03:01	SLC8A1	KSTVKLIKK	DK	5	262.97	0.767	SB
HLA-A*03:01	LRPPRC	KTDLAKAMK	LM	8	430.26	1.057	SB
HLA-A*03:01	FIGLA	RKPSKVILK	DI	7	7685.67	6.047	WB
HLA-A*03:01	FIGLA	VILKGATEY	DI	2	1921.39	2.492	WB
HLA-A*03:01	TGM3	SVNSHTIRY	GR	8	73.49	0.29	SB
HLA-A*03:01	TGM3	HTIRYISTK	GR	4	39.31	0.155	SB
HLA-A*03:01	SLC12A5	VIVKSRDAK	KS	5	760.33	1.485	WB
HLA-A*03:01	TRIOBP	ASSPNRTTR	QR	9	3722.68	3.718	WB
HLA-A*03:01	LRRC2	KGIPQAVYK	CK	9	295.04	0.829	SB
HLA-A*03:01	RPL29	KAKAKDQTK	AD	6	3971.98	3.861	WB
HLA-A*03:01	B3GALNT1	RVNWMYFYY	EY	9	40.99	0.163	WB
HLA-A*03:01	BCHE	RVIVVSNYR	MN	7	323.55	0.888	WB
HLA-A*03:01	ETV5	TLLDPANAH	DP	5	8016.92	6.247	WB
HLA-A*03:01	UGT8	ALIQGLKEK	KE	8	139.77	0.49	SB
HLA-A*03:01	USP53	NIRHALAFK	EF	8	73.76	0.291	WB
HLA-A*03:01	TMEM131L	RMDSSTQFH	AT	6	481.02	1.137	WB
HLA-A*03:01	CDKN2AIP	GSSFVSLLK	AS	3	23.49	0.076	SB
HLA-A*03:01	MAP3K1	TTTTTEQPK	TE	6	3028.27	3.3	WB
HLA-A*03:01	PURA	RFFDVGSNK	FD	4	176.83	0.584	SB
HLA-A*03:01	PCDHB10	AQADLLTVY	ED	4	6177.52	5.169	WB
HLA-A*03:01	SH3TC2	GTRHRHVEY	HV	7	3216.52	3.413	WB
HLA-A*03:01	STK10	TMKDTPYYK	DY	8	50.6	0.201	SB
HLA-A*03:01	EIF4E1B	GIREWEEEK	EK	9	2183.31	2.711	WB
HLA-A*03:01	LMBRD1	MSALPLNLK	IK	9	54.5	0.219	SB
HLA-A*03:01	PRDM1	QLSNLKVLR	HL	8	2386.7	2.866	WB
HLA-A*03:01	GPRC6A	KILLAFDPK	FF	6	147.19	0.509	WB
HLA-A*03:01	GPRC6A	LAFDPKLQK	FF	3	161.08	0.546	SB
HLA-A*03:01	ENPP1	ILGCIFGLK	TI	1	50.73	0.202	WB
HLA-A*03:01	FNDC1	ATTRRTTTR	TR	9	1618.84	2.284	WB
HLA-A*03:01	FNDC1	TTRRTTTRR	TR	8	2105.41	2.648	WB
HLA-A*03:01	ACAT2	GAAAVVMKK	LM	7	112.86	0.417	SB
HLA-A*03:01	ACAT2	VMKKSEADK	LM	2	559.54	1.251	WB
HLA-A*03:01	PDIA4	SGYPLKIFR	TL	5	2080.95	2.628	WB
HLA-A*03:01	ADAMTSL1	LVDNSDFQK	SD	6	2516.68	2.959	WB
HLA-A*03:01	TEK	ILVENYVAK	GE	4	317.93	0.876	WB
HLA-A*03:01	ALG2	SQFTAAVFK	NS	1	41.57	0.166	SB
HLA-A*03:01	ASTN2	WLNPAKSLY	LS	7	1363.26	2.076	WB
HLA-A*03:01	QSOX2	LAFFSSYLK	RA	2	25.94	0.093	WB
HLA-A*03:01	MAGEC2	TVPFPSWYK	SF	4	149.38	0.515	SB
HLA-A*03:01	GPR50	ATSHPKPIK	TI	8	107.59	0.4	SB
HLA-A*03:01	GPSM2	ASTTTSTPPK	ST	7	194	0.625	WB
HLA-A*03:01	GPSM2	TSTPPKMMLK	ST	3	148.73	0.514	SB
HLA-A*03:01	C1orf198	SSLDALGPTK	RK	10	171.97	0.573	SB
HLA-A*03:01	GATA3	HMTTPTPMH	LT	4	3509.54	3.588	WB
HLA-A*03:01	NCOA4	GLENWLKSEK	LK	7	265.42	0.771	WB
HLA-A*03:01	ZNF488	SKVFSVWPAR	SA	9	752.25	1.476	WB
HLA-A*03:01	ZNF488	SVWPARSEQR	SA	5	1442.41	2.144	WB
HLA-A*03:01	HSPA12A	VSFTDPGVKK	IT	4	153.64	0.527	SB
HLA-A*03:01	RIC8A	TLLPSQETER	PT	1	4024.32	3.889	WB
HLA-A*03:01	MS4A3	SLQYPYHFQK	GS	1	10.28	0.022	SB
HLA-A*03:01	SLC22A12	ALLLSHLGRR	LS	5	718.6	1.441	WB
HLA-A*03:01	HSPA8	EVSSMVLTKK	MK	10	1282.6	2.002	WB
HLA-A*03:01	HSPA8	KEIAEAYLGK	MK	1	51.34	0.205	SB
HLA-A*03:01	USP5	KIKCLATEKK	VK	10	121.14	0.441	WB
HLA-A*03:01	THAP2	SSPAGPSNLK	CS	2	220.83	0.684	SB
HLA-A*03:01	KITLG	GLSNYSIIDK	EG	1	89.79	0.347	WB
HLA-A*03:01	DEPDC4	SLFLGNKSSY	YF	3	509.23	1.178	WB
HLA-A*03:01	FICD	RVMEETYHH	YH	9	1236.46	1.956	SB
HLA-A*03:01	FICD	RRVMEETYHH	YH	9	5449.4	4.733	WB
HLA-A*03:01	ANAPC7	RAISTICSEK	LE	9	72.09	0.285	SB
HLA-A*03:01	ANAPC7	AISTICSEKK	LE	8	261.21	0.764	WB
HLA-A*03:01	FLT1	HLQRGEAAHK	CR	4	252.08	0.747	WB
HLA-A*03:01	TDRD3	RDSMQSRSGK	NS	3	70.89	0.281	WB
HLA-A*03:01	ANGEL1	LRMMGFTCYK	FY	9	6.41	0.009	WB
HLA-A*03:01	ANGEL1	RMMGFTCYKR	FY	8	11.3	0.025	WB
HLA-A*03:01	ATF7IP2	SVITRTEITK	TE	7	56.56	0.227	SB
HLA-A*03:01	NFAT5	MTLIPSSMIK	PL	3	17.87	0.049	SB
HLA-A*03:01	NFAT5	TLIPSSMIKS	PL	2	548.06	1.235	WB
HLA-A*03:01	ZFHX3	AHIRSRHWAK	HA	9	210.94	0.663	WB
HLA-A*03:01	NLRP1	QLYGDRFQFY	HF	9	100.06	0.379	WB
HLA-A*03:01	TK1	VAALDGTFQK	RK	10	941.82	1.659	WB
HLA-A*03:01	ALPK2	QLKMDHTAFK	FK	10	29.58	0.111	SB
HLA-A*03:01	ALPK2	KMDHTAFKK	FK	9	40.19	0.159	SB
HLA-A*03:01	HMG20B	RHTQSMSSAR	QR	1	817.25	1.54	WB
HLA-A*03:01	MLLT1	RTSSSSFSDK	SF	7	51.05	0.203	SB
HLA-A*03:01	MLLT1	TSSSSFSDKK	SF	6	484	1.142	WB
HLA-A*03:01	MLLT1	SSFSDKKPAK	SF	3	278.73	0.795	SB
HLA-A*03:01	PSG9	VILNGPDLPR	VG	5	870.82	1.589	WB
HLA-A*03:01	SLC8A1	ESYEFKSTVK	DK	10	1370.18	2.082	WB
HLA-A*03:01	FIGLA	KVILKGATEY	DI	3	981.12	1.697	WB
HLA-A*03:01	MPHOSPH10	KAGDIKTAEK	AE	9	1333.79	2.049	WB
HLA-A*03:01	MPHOSPH10	KTAEKTATDK	AE	4	70.82	0.281	SB
HLA-A*03:01	TMEM87B	RSDVVARTQK	MD	3	366.27	0.956	WB
HLA-A*03:01	TGM3	SHTIRYISTK	GR	5	63.35	0.254	SB
HLA-A*03:01	SLC12A5	RLNEVIVKSR	KS	9	338.26	0.913	SB
HLA-A*03:01	TRIOBP	RASSPNRTTR	QR	10	2433.61	2.9	WB
HLA-A*03:01	LRRC2	RKGIPQAVYK	CK	10	671.06	1.389	WB
HLA-A*03:01	TMIE	KDSVDTVAIK	KD	2	480.38	1.136	WB
HLA-A*03:01	PPA2	ALIEGETDWK	DE	4	1033.81	1.752	WB
HLA-A*03:01	UGT8	HALIQGLKEK	KE	9	731.98	1.455	WB
HLA-A*03:01	CDKN2AIP	HGSSFVSLLK	AS	4	51.27	0.204	WB
HLA-A*03:01	PURA	KRFFDVGSNK	FD	5	504.72	1.172	WB
HLA-A*03:01	STK10	ETMKDTPYYK	DY	9	408.04	1.019	WB
HLA-A*03:01	LMBRD1	GMSALPLNLK	IK	10	17.99	0.049	SB
HLA-A*03:01	PRDM1	KVLRVHSGER	HL	3	494.92	1.158	WB
HLA-A*03:01	GPRC6A	LLAFDPKLQK	FF	4	21.16	0.063	SB
HLA-A*03:01	ENPP1	TILGCIFGLK	TI	2	39.58	0.156	WB
HLA-A*03:01	FNDC1	TTRRTTTRR	TR	9	2105.41	2.648	WB
HLA-A*03:01	FNDC1	ATTRRTTTRR	TR	9	1836.89	2.438	WB
HLA-A*03:01	FNDC1	TTRRPTTTVR	TR	3	1865.89	2.457	WB
HLA-A*03:01	ACAT2	VVMKKSEADK	LM	3	300.3	0.841	WB
HLA-A*03:01	MUC3A	SLITTETTSY	TT	4	873.36	1.591	WB
HLA-A*03:01	PDIA4	RFDVSGYPLK	TL	9	803.99	1.528	WB
HLA-A*03:01	PDIA4	VSGYPLKIFR	TL	6	991.26	1.707	WB
HLA-A*03:01	PDIA4	SGYPLKIFRK	TL	5	294.97	0.829	WB
HLA-A*03:01	ADAMTSL1	FLVDNSDFQK	SD	7	981.24	1.697	WB
HLA-A*03:01	ALG2	VSQFTAAVFK	NS	2	40.7	0.161	WB
HLA-A*03:01	ASTN2	WLNPAKSLYY	LS	7	194.43	0.626	WB
HLA-A*03:01	GOLGA2	KLLEQELVLR	LQ	5	721.76	1.444	WB
HLA-A*03:01	MAGEC2	NTVPFPSWYK	SF	5	151.52	0.521	WB
HLA-A*03:01	GPR50	AATSHPKPIK	TI	9	406.58	1.016	SB
HLA-A*03:01	GPSM2	TTSTPPKMMLK	ST	4	140.05	0.491	SB
HLA-A*03:01	C1orf198	SSSLDALGPTK	RK	11	1515.8	2.204	WB
HLA-A*03:01	HSPA12A	NVSFTDPGVKK	IT	5	2476.92	2.931	WB
HLA-A*03:01	TTC17	IDDIIHEGLQK	GI	5	2089.25	2.635	WB
HLA-A*03:01	MS4A3	LSLQYPYHFQK	GS	2	143.19	0.498	WB
HLA-A*03:01	MS4A3	SLQYPYHFQKH	GS	1	492.43	1.154	WB
HLA-A*03:01	TMPRSS13	RASPALASLSR	QR	1	5845.05	4.971	WB
HLA-A*03:01	HSPA8	KKEIAEAYLGK	MK	2	209.95	0.661	SB
HLA-A*03:01	THAP2	NSSPAGPSNLK	CS	3	3825.7	3.778	WB
HLA-A*03:01	FICD	RRVMEETYHH	YH	10	5449.4	4.733	WB
HLA-A*03:01	FICD	RVMEETYHHIY	YH	8	2297.59	2.8	WB
HLA-A*03:01	ANAPC7	RAISTICSEKK	LE	9	620.11	1.331	WB
HLA-A*03:01	TDRD3	KRDSMQSRSGK	NS	4	372.5	0.965	WB
HLA-A*03:01	TDRD3	HLRHPPRNDTR	NH	1	5833.36	4.964	WB
HLA-A*03:01	ANGEL1	SLRMMGFTCYK	FY	10	12.69	0.03	WB
HLA-A*03:01	ANGEL1	RMMGFTCYKRR	FY	8	67.65	0.27	WB
HLA-A*03:01	AK7	ALSEEVSHFEK	LA	1	389.32	0.989	WB
HLA-A*03:01	GOLGA6L2	KMWGQEKKMWR	IM	2	803.97	1.528	WB
HLA-A*03:01	LRRC49	RVANIATNEDR	QR	1	1658.95	2.314	WB
HLA-A*03:01	STX1B	FTDDMDSQMTK	IM	5	675.05	1.393	WB
HLA-A*03:01	NFAT5	LMTLIPSSMIK	PL	4	89.07	0.345	WB
HLA-A*03:01	DHRS13	RVNHIGPLLTH	FL	8	1066.24	1.784	SB
HLA-A*03:01	TK1	IVAALDGTFQK	RK	11	294.08	0.827	SB
HLA-A*03:01	ALPK2	KQLKMDHTAFK	FK	11	93.52	0.359	SB
HLA-A*03:01	ALPK2	QLKMDHTAFKK	FK	10	949.05	1.666	WB
HLA-A*03:01	ALPK2	TAFKKFLTCPK	FK	4	554.42	1.244	WB
HLA-A*03:01	MLLT1	RTSSSSFSDKK	SF	7	198.91	0.636	SB
HLA-A*03:01	CCDC61	SLANSGGWVPK	IK	11	106.31	0.397	SB
HLA-A*03:01	SLC8A1	STVKLIKK	DK	7	4129.25	3.946	WB
HLA-A*03:01	EPAS1	LLDKFQQLESK	QL	8	1445.07	2.146	WB
HLA-A*03:01	FIGLA	QSRKPSKVILK	DI	9	806.96	1.53	WB
HLA-A*03:01	MPHOSPH10	IKTAEKTATDK	AE	5	2865.54	3.197	WB
HLA-A*03:01	MPHOSPH10	KTAEKTATDKK	AE	4	259.67	0.761	SB
HLA-A*03:01	TGM3	KNSVNSHTIRY	GR	10	619.46	1.33	WB
HLA-A*03:01	LRRC2	RRKGIPQAVYK	CK	11	2551.83	2.983	WB
HLA-A*03:01	TMIE	KKDSVDTVAIK	KD	3	1688.3	2.335	WB
HLA-A*03:01	USP53	SDNIRHALAFK	EF	10	77.96	0.305	WB
HLA-A*03:01	CDKN2AIP	KHGSSFVSLLK	AS	5	89.16	0.345	WB
HLA-A*03:01	CDKN2AIP	SSFVSLLK	AS	5	561.26	1.254	WB
HLA-A*03:01	MAP3K1	STTTTTTEQPK	TE	8	882.48	1.599	WB
HLA-A*03:01	PRDM1	LRVHSGERPFK	HL	1	947.75	1.665	WB
HLA-A*03:01	GPRC6A	ILLAFDPKLQK	FF	5	53.92	0.216	SB
HLA-A*03:01	GPRC6A	LLAFDPKLQKF	FF	4	1392.48	2.101	WB
HLA-A*03:01	FNDC1	ATTRRTTTRR	TR	10	1836.89	2.438	WB
HLA-A*03:01	FNDC1	TTRRPTTTVR	TR	4	1865.89	2.457	WB
HLA-A*03:01	MUC3A	SLITTETTSY	TT	5	873.36	1.591	WB
HLA-A*03:01	MET	ALAKSENVNMK	MN	7	381.54	0.978	SB
HLA-A*03:01	PTK2B	LLKDLAELINK	NK	3	651.45	1.367	WB
HLA-A*03:01	TEK	RNILVENYVAK	GE	6	564.52	1.259	WB
HLA-A*03:01	ALG2	LVSQFTAAVFK	NS	3	114.47	0.422	WB
HLA-A*03:01	ZNF462	HIAANPKPTNK	QH	1	704.37	1.426	SB
HLA-A*03:01	ASTN2	SDWLNPAKSLY	LS	9	2759.41	3.127	WB
HLA-A*03:01	QSOX2	KPLAFFSSYLK	RA	4	96.75	0.369	WB
HLA-A*03:01	GPR50	SAATSHPKPIK	TI	10	1828.21	2.432	WB
HLA-B*07:02	IGSF3	DPTERTAL	DP	2	7479.19	4.876	WB
HLA-B*07:02	OR6F1	VPTALIGL	SG	7	1306.38	1.474	WB
HLA-B*07:02	TMPRSS13	SPARASPA	QR	4	234.99	0.539	WB
HLA-B*07:02	TMPRSS13	PARASPAL	QR	3	468.84	0.811	WB
HLA-B*07:02	THAP2	SPAGPSNL	CS	1	157.92	0.421	SB
HLA-B*07:02	MED13L	RVGQRLPL	TV	2	874.64	1.141	WB
HLA-B*07:02	IGDCC3	LPLQGCGL	SL	1	978.4	1.222	WB
HLA-B*07:02	NFAT5	IPNALMTL	PL	8	216.26	0.514	SB
HLA-B*07:02	IST1	VPYEPDSV	NV	1	4953.94	3.482	WB
HLA-B*07:02	DHRS13	GPLLTHLL	FL	3	1349.02	1.503	WB
HLA-B*07:02	HMG20B	VLRHTQSM	QR	3	2262.8	2.056	WB
HLA-B*07:02	MLLT1	PRTSSSSF	SF	8	426.86	0.767	WB
HLA-B*07:02	MOB1A	FPSKIVPF	GV	6	332.92	0.658	WB
HLA-B*07:02	MOB1A	VPFPKNFM	GV	1	1495.78	1.597	WB
HLA-B*07:02	SLC4A10	IPALTILI	LT	5	2747.23	2.339	WB
HLA-B*07:02	ATP10D	VPEPGHII	DG	5	2797.35	2.365	WB
HLA-B*07:02	CDKN2AIP	PDKHGSSF	AS	7	5119.65	3.572	WB
HLA-B*07:02	MAP3K4	SPAAAAAA	AA	8	593.12	0.919	WB
HLA-B*07:02	MUC3A	LPTTETAM	TM	8	1539.14	1.622	WB
HLA-B*07:02	MUC3A	SPPITSSI	TP	2	516.81	0.854	SB
HLA-B*07:02	MUC3A	LPTATNTL	GP	2	446.1	0.788	WB
HLA-B*07:02	FAM120C	LPPPPPQL	PQ	7	2321.53	2.093	SB
HLA-B*07:02	GPR50	HPKPIKPA	TI	5	1665.22	1.688	WB
HLA-B*07:02	GPR50	KPIKPATS	TI	3	4227.99	3.101	WB
HLA-B*07:02	GPSM2	TSTPPKMML	ST	3	9968.63	6.276	WB
HLA-B*07:02	IGSF3	DPTERTALL	DP	2	3021.36	2.477	WB
HLA-B*07:02	PAPPA2	MAATTTTAI	AM	1	393.3	0.728	WB
HLA-B*07:02	KIF21B	SIKYCHSGL	SH	6	627.33	0.949	WB
HLA-B*07:02	RIC8A	TPEGNPPTL	PT	8	403.89	0.741	SB
HLA-B*07:02	OR52D1	IPAFSFLTH	FS	5	2109.11	1.958	WB
HLA-B*07:02	FNBP4	APSAATTTA	TA	9	66.8	0.221	SB
HLA-B*07:02	NPAT	TPDLPASET	CS	7	7309.11	4.779	WB
HLA-B*07:02	TMPRSS13	SPAQASPAR	QR	9	2410.6	2.148	WB
HLA-B*07:02	TMPRSS13	SPARASPAL	QR	4	4.01	0.008	SB
HLA-B*07:02	TMPRSS13	RASPALASL	QR	1	75.31	0.24	SB
HLA-B*07:02	SCAF11	LTEHPRSEL	TE	8	1540.24	1.622	WB
HLA-B*07:02	SCAF11	HPRSELPKT	TE	5	672.53	0.986	WB
HLA-B*07:02	THAP2	SPAGPSNLK	CS	1	4555.38	3.28	WB
HLA-B*07:02	TDRD3	GAFKKRDSM	NS	8	1925.39	1.843	WB
HLA-B*07:02	NFATC4	SPPRPPYPS	DS	1	2783.22	2.358	WB
HLA-B*07:02	EIF2S1	SIAEMGASL	YS	8	306.12	0.625	WB
HLA-B*07:02	IGDCC3	APCEETQLL	SL	9	2281.71	2.068	SB
HLA-B*07:02	IGDCC3	LPLQGCGLM	SL	1	211.87	0.508	WB
HLA-B*07:02	ATF7IP2	SPSVITRTE	TE	9	2346.22	2.109	WB
HLA-B*07:02	CIITA	SPFASATDL	PS	5	64.04	0.214	SB
HLA-B*07:02	REXO5	LLKSTHGSL	PK	3	440.85	0.782	WB
HLA-B*07:02	EDC4	SPSSSSGSS	SG	7	614.14	0.937	WB
HLA-B*07:02	EDC4	SSSSSSSSL	SL	9	1163.7	1.368	WB
HLA-B*07:02	NFAT5	IPNALMTLI	PL	8	324.84	0.648	WB
HLA-B*07:02	IST1	VPYEPDSVV	NV	1	399.75	0.736	SB
HLA-B*07:02	DHRS13	RVNHIGPLL	FL	8	870.06	1.138	WB
HLA-B*07:02	DHRS13	GPLLTHLL	FL	4	1349.02	1.503	WB
HLA-B*07:02	DHRS13	GPLLTHLLL	FL	3	149.56	0.405	SB
HLA-B*07:02	NUFIP2	HPQQQQQPH	QP	8	6128.72	4.105	WB
HLA-B*07:02	NUFIP2	QPHHHHHYY	QP	2	2989.07	2.462	WB
HLA-B*07:02	TK1	KPFGAILNL	RK	1	89.04	0.276	SB
HLA-B*07:02	HMG20B	AVLRHTQSM	QR	4	353.61	0.682	WB
HLA-B*07:02	MLLT1	SPRTSSSSF	SF	9	3.2	0.007	SB
HLA-B*07:02	PRKCSH	LPMCWAVEV	LP	2	122.38	0.354	WB
HLA-B*07:02	PSG9	GPDLPRIYP	VG	1	12944.8	8.228	WB
HLA-B*07:02	CCDC61	VPKEYSSEH	IK	3	3447.11	2.709	WB
HLA-B*07:02	FAM71E2	RPWGEMKEP	QP	9	4379.78	3.186	WB
HLA-B*07:02	LCLAT1	VPGGWAMQA	FG	4	1861.24	1.803	WB
HLA-B*07:02	FIGLA	QSRKPSKVI	DI	9	2672.09	2.298	WB
HLA-B*07:02	SLC4A10	AIIPALTIL	LT	7	5788.54	3.921	WB
HLA-B*07:02	SLC4A10	IPALTILIF	LT	5	347.15	0.674	SB
HLA-B*07:02	SPATA3	ESTPQHSSL	QH	6	6039.33	4.052	WB
HLA-B*07:02	SPATA3	TPQHSSLET	QH	4	1414.27	1.546	WB
HLA-B*07:02	SLC12A5	IVKSRDAKL	KS	4	4869.49	3.441	WB
HLA-B*07:02	SLC12A5	KSRDAKLVL	KS	2	423.59	0.763	WB
HLA-B*07:02	STAG1	VAVEAIRTL	LT	8	5879.75	3.965	WB
HLA-B*07:02	BCHE	VSNYRVGAL	MN	3	1250.4	1.435	WB
HLA-B*07:02	ATP10D	VPEPGHIIS	DG	5	4735.19	3.374	WB
HLA-B*07:02	ATP10D	EPGHIISPL	DG	3	343.1	0.67	WB
HLA-B*07:02	CDS1	GPFGGFFAF	SF	9	119.51	0.348	SB
HLA-B*07:02	KIAA1109	IPLWHDGTA	NH	5	566.75	0.895	WB
HLA-B*07:02	CDKN2AIP	APDKHGSSF	AS	8	21.97	0.078	SB
HLA-B*07:02	PCDHB10	APAQAQADL	ED	8	30.61	0.114	SB
HLA-B*07:02	HAVCR1	VPVTTVSTF	TT	4	132.46	0.374	SB
HLA-B*07:02	STK10	TPYDYIWSL	KI	6	292.31	0.607	SB
HLA-B*07:02	STK10	TPYYKADIW	DY	4	4666.83	3.339	WB
HLA-B*07:02	GPRC6A	AFDPKLQKF	FF	2	29000.2	28.933	WB
HLA-B*07:02	FNDC1	TTRRPTTTV	TR	3	624.25	0.946	WB
HLA-B*07:02	MAP3K4	SPAAAAAAA	AA	8	22.95	0.084	SB
HLA-B*07:02	MUC3A	TLAPTTTSF	TS	8	2714.4	2.321	WB
HLA-B*07:02	MUC3A	APTTTSFTT	TS	6	1572.2	1.639	WB
HLA-B*07:02	MUC3A	TAMTPTTTL	TM	3	186.06	0.469	SB
HLA-B*07:02	MUC3A	SPPITSSI	TP	3	516.81	0.854	SB
HLA-B*07:02	MUC3A	TPLPTATNT	GP	4	5591.18	3.822	WB
HLA-B*07:02	MUC3A	TPSFTSLIT	TT	9	1151.37	1.357	WB
HLA-B*07:02	PDIA4	RFDVSGYPL	TL	9	3470.69	2.721	WB
HLA-B*07:02	ODF1	SPCSPCSPY	NS	7	2142.11	1.978	WB
HLA-B*07:02	ODF1	SPYDPCNPC	NS	1	498.48	0.838	WB
HLA-B*07:02	ZNF462	SPGYYGHIA	QH	7	243.9	0.551	WB
HLA-B*07:02	GOLGA2	KVKLLEQEL	LQ	7	5540.3	3.796	WB
HLA-B*07:02	QSOX2	KPLAFFSSY	RA	4	449.03	0.791	WB
HLA-B*07:02	PHF8	YIKKKPLEV	LE	8	7287.23	4.767	WB
HLA-B*07:02	FAM120C	LPPPPPQLP	PQ	7	17335.9	11.817	WB
HLA-B*07:02	MAGEC2	FPSWYKDAL	SF	1	25	0.095	SB
HLA-B*07:02	GPR50	HPKPIKPAT	TI	5	424.96	0.765	SB
HLA-B*07:02	GPR50	KPIKPATSH	TI	3	1512.07	1.607	SB
HLA-B*07:02	DOCK7	LPTKLFHEEL	KL	5	239.29	0.545	WB
HLA-B*07:02	CLCA4	TPDKSHNSGV	TD	3	458.86	0.801	WB
HLA-B*07:02	C1orf198	GPTKEEEASF	RK	4	4849.46	3.431	WB
HLA-B*07:02	OR6F1	VPTALIGLSF	SG	7	161.46	0.427	SB
HLA-B*07:02	GATA3	SPFSHSSHMT	LT	10	538.78	0.873	WB
HLA-B*07:02	ZNF488	WPARSEQRSA	SA	3	295.82	0.612	WB
HLA-B*07:02	RIC8A	VTPEGNPPTL	PT	9	1850.19	1.796	SB
HLA-B*07:02	RIC8A	TPEGNPPTLL	PT	8	1521.16	1.612	SB
HLA-B*07:02	FNBP4	APSAATTTAV	TA	9	33.82	0.124	SB
HLA-B*07:02	TMPRSS13	SPAQASPARA	QR	9	152.19	0.41	WB
HLA-B*07:02	TMPRSS13	ASPARASPAL	QR	5	12.04	0.037	SB
HLA-B*07:02	TMPRSS13	SPARASPALA	QR	4	49.26	0.171	SB
HLA-B*07:02	SCAF11	SLTEHPRSEL	TE	9	3076.32	2.504	WB
HLA-B*07:02	SCAF11	HPRSELPKTH	TE	5	3534.7	2.754	WB
HLA-B*07:02	NFATC4	SPPRPPYPSY	DS	1	603.68	0.928	SB
HLA-B*07:02	EIF2S1	RSIAEMGASL	YS	9	503.91	0.843	WB
HLA-B*07:02	INF2	LPPPPPPLPC	GC	10	7342.64	4.799	WB
HLA-B*07:02	IGDCC3	LPLQGCGL	SL	3	978.4	1.222	WB
HLA-B*07:02	ATF7IP2	SPSVITRTEI	TE	9	31.9	0.118	SB
HLA-B*07:02	CIITA	TSPFASATDL	PS	6	890.68	1.154	WB
HLA-B*07:02	IST1	YVPYEPDSVV	NV	2	1330.16	1.49	WB
HLA-B*07:02	IST1	VPYEPDSVVM	NV	1	240.17	0.546	SB
HLA-B*07:02	DHRS13	RVNHIGPLL	FL	9	870.06	1.138	WB
HLA-B*07:02	DHRS13	GPLLTHLLL	FL	4	149.56	0.405	SB
HLA-B*07:02	DHRS13	IGPLLTHLLL	FL	4	480.47	0.822	WB
HLA-B*07:02	NUFIP2	QPHHHHHYYF	QP	2	713.08	1.019	WB
HLA-B*07:02	TK1	QKPFGAILNL	RK	2	1330.98	1.491	WB
HLA-B*07:02	TK1	KPFGAILNLV	RK	1	817.39	1.095	WB
HLA-B*07:02	MLLT1	TSPRTSSSSF	SF	10	13.32	0.041	SB
HLA-B*07:02	MLLT1	SPRTSSSSFS	SF	9	28.96	0.109	SB
HLA-B*07:02	HRC	VPREEDEVSA	EV	8	2118.32	1.964	WB
HLA-B*07:02	SLC8A1	KLIKKTNLAL	DK	1	1091.17	1.305	WB
HLA-B*07:02	FIGLA	QSRKPSKVIL	DI	9	3502.07	2.737	WB
HLA-B*07:02	FIGLA	KPSKVILKGA	DI	6	2269.13	2.06	WB
HLA-B*07:02	MOB1A	VPFPKNFMSV	GV	1	260.08	0.57	SB
HLA-B*07:02	SLC4A10	IIPALTILIF	LT	6	1485.93	1.591	WB
HLA-B*07:02	SLC4A10	IPALTILIFM	LT	5	524.48	0.861	WB
HLA-B*07:02	DHRS9	SPVECMDHAL	VE	4	42.67	0.153	SB
HLA-B*07:02	KRTAP10-10	VPVCNKPVCF	CN	5	847.46	1.119	WB
HLA-B*07:02	CABIN1	LPAGEEQRQF	AE	5	3809.84	2.888	WB
HLA-B*07:02	LRRC2	IPQAVYKNGF	CK	7	1200.85	1.398	WB
HLA-B*07:02	CDS1	IGPFGGFFAF	SF	10	468.16	0.81	WB
HLA-B*07:02	CDKN2AIP	EAPDKHGSSF	AS	9	1111.85	1.323	WB
HLA-B*07:02	CDKN2AIP	APDKHGSSFV	AS	8	134.86	0.378	SB
HLA-B*07:02	ANKRD31	NPLSDSLSSI	MN	1	479.28	0.82	WB
HLA-B*07:02	PCDHB10	AAPAQAQADL	ED	9	302.82	0.621	WB
HLA-B*07:02	PCDHB10	APAQAQADLL	ED	8	159.22	0.423	SB
HLA-B*07:02	HAVCR1	VPVTTVSTF	TT	5	132.46	0.374	SB
HLA-B*07:02	HAVCR1	SVPVTTVSTF	TT	5	290.72	0.605	SB
HLA-B*07:02	HAVCR1	VPVTTVSTFV	TT	4	1168.23	1.371	WB
HLA-B*07:02	FNDC1	TTRRPTTTV	TR	4	624.25	0.946	WB
HLA-B*07:02	MAP3K4	SPAAAAAAA	AA	9	22.95	0.084	SB
HLA-B*07:02	MAP3K4	SPAAAAAAAA	AA	8	139.76	0.387	WB
HLA-B*07:02	MUC3A	FPMTHSFSSM	SM	10	6.36	0.013	SB
HLA-B*07:02	MUC3A	TPLPTATNTL	GP	4	136.9	0.382	SB
HLA-B*07:02	ODF1	SPYDPCNPCY	NS	1	3350.91	2.658	WB
HLA-B*07:02	ZNF462	SPGYYGHIAA	QH	7	80.87	0.253	WB
HLA-B*07:02	QSOX2	KPLAFFSSYL	RA	4	18.09	0.061	SB
HLA-B*07:02	FAM120C	HPPLPPPPPQ	PQ	10	10499.5	6.592	WB
HLA-B*07:02	FAM120C	PPLPPPPPQL	PQ	9	6555.66	4.347	WB
HLA-B*07:02	FAM120C	PPQLPGARVL	PQ	3	2002.41	1.89	WB
HLA-B*07:02	GPR50	SHPKPIKPAT	TI	6	1839.28	1.79	WB
HLA-B*07:02	GPR50	HPKPIKPATS	TI	5	3047.13	2.49	WB
HLA-B*07:02	GPR50	KPIKPATSHA	TI	3	171.72	0.446	SB
HLA-B*07:02	GATA3	SPFSHSSHMTT	LT	10	962.9	1.21	WB
HLA-B*07:02	ZNF488	WPARSEQRSAF	SA	3	25.93	0.098	SB
HLA-B*07:02	RIC8A	GVTPEGNPPTL	PT	10	9888.81	6.228	WB
HLA-B*07:02	OR52D1	IPAFSFLTHRF	FS	5	1322.25	1.485	WB
HLA-B*07:02	NUCB2	GIPPSGPAGEL	QG	1	1076.61	1.294	SB
HLA-B*07:02	FNBP4	QPAPSAATTTA	TA	11	2699.93	2.313	WB
HLA-B*07:02	TMPRSS13	SPAQASPARAS	QR	9	1681.19	1.696	WB
HLA-B*07:02	TMPRSS13	QASPARASPAL	QR	6	197.14	0.486	SB
HLA-B*07:02	TMPRSS13	ASPARASPALA	QR	5	1068.78	1.288	WB
HLA-B*07:02	TMPRSS13	SPARASPALAS	QR	4	889.88	1.153	WB
HLA-B*07:02	SCAF11	HPRSELPKTHI	TE	5	278.64	0.591	SB
HLA-B*07:02	SCAF11	SELPKTHIEQI	TE	2	5998.75	4.028	WB
HLA-B*07:02	NFATC4	MSPPRPPYPSY	DS	2	2103.5	1.954	WB
HLA-B*07:02	NFATC4	SPPRPPYPSYP	DS	1	9304.61	5.888	WB
HLA-B*07:02	IGDCC3	APAPCEETQLL	SL	11	690.94	1.001	SB
HLA-B*07:02	IGDCC3	APCEETQLLPL	SL	9	917.04	1.175	WB
HLA-B*07:02	IGDCC3	LPLQGCGLM	SL	3	211.87	0.508	WB
HLA-B*07:02	CIITA	RPGSTSPFASA	PS	10	191.15	0.477	WB
HLA-B*07:02	CIITA	STSPFASATDL	PS	7	1130.95	1.34	WB
HLA-B*07:02	IST1	YVPYEPDSVVM	NV	2	5380.96	3.714	WB
HLA-B*07:02	IST1	VPYEPDSVVMA	NV	1	5226.83	3.631	WB
HLA-B*07:02	SENP3	VPRPSFDASAE	SE	11	1567.12	1.637	WB
HLA-B*07:02	DHRS13	HIGPLLTHLLL	FL	5	886.8	1.151	WB
HLA-B*07:02	DHRS13	IGPLLTHLLL	FL	5	480.47	0.822	WB
HLA-B*07:02	TK1	FQKPFGAILNL	RK	3	3936.21	2.947	WB
HLA-B*07:02	MLLT1	GTSPRTSSSSF	SF	11	42.02	0.151	SB
HLA-B*07:02	MLLT1	TSPRTSSSSFS	SF	10	755.66	1.051	WB
HLA-B*07:02	MLLT1	SPRTSSSSFSD	SF	9	348.46	0.676	WB
HLA-B*07:02	ZNF383	MPTFIQQTFLL	TL	11	656.54	0.973	WB
HLA-B*07:02	PSG9	GPDLPRIYPSF	VG	1	1637.23	1.674	SB
HLA-B*07:02	CCDC61	VPKEYSSEHQA	IK	3	4252.08	3.115	WB
HLA-B*07:02	FAM71E2	RPWGEMKEPPW	QP	9	4008.11	2.979	WB
HLA-B*07:02	EPAS1	SPFLLDKFQQL	QL	11	1045.94	1.272	SB
HLA-B*07:02	FIGLA	LPQSRKPSKVI	DI	11	206.22	0.499	SB
HLA-B*07:02	MOB1A	VPFPKNFMSVA	GV	1	1809.43	1.773	WB
HLA-B*07:02	SPATA3	SPESTPQHSSL	QH	8	41.99	0.151	SB
HLA-B*07:02	SLC12A5	IVKSRDAKLVL	KS	4	5556.93	3.805	WB
HLA-B*07:02	CABIN1	LPAGEEQRQF	AE	6	3809.84	2.888	WB
HLA-B*07:02	CABIN1	LPAGEEQRQFL	AE	5	256.86	0.566	SB
HLA-B*07:02	ATP10D	VPEPGHIISPL	DG	5	130.3	0.37	SB
HLA-B*07:02	CDKN2AIP	AEAPDKHGSSF	AS	10	488.54	0.829	SB
HLA-B*07:02	CDKN2AIP	APDKHGSSFVS	AS	8	4772.48	3.392	WB
HLA-B*07:02	HAVCR1	SVPVTTVSTF	TT	6	290.72	0.605	SB
HLA-B*07:02	HAVCR1	TSVPVTTVSTF	TT	6	3052.55	2.492	WB
HLA-B*07:02	HAVCR1	VPVTTVSTFV	TT	5	1168.23	1.371	WB
HLA-B*07:02	STK10	KDTPYDYIWSL	KI	8	2793.6	2.363	WB
HLA-B*07:02	STK10	TPYYKADIWSL	DY	4	831.68	1.106	WB
HLA-B*07:02	LMBRD1	LPLNLKGTRSA	IK	6	1713.2	1.715	WB
HLA-B*07:02	MAP3K4	HGSPAAAAAAA	AA	10	669.52	0.984	WB
HLA-B*07:02	MAP3K4	SPAAAAAAAA	AA	9	139.76	0.387	WB
HLA-B*07:02	MAP3K4	SPAAAAAAAAA	AA	8	487.99	0.828	WB
HLA-B*07:02	MUC3A	TPMTNLVTTEI	TE	10	456.21	0.798	WB
HLA-B*07:02	MUC3A	FPMTHSFSSMS	SM	10	243.75	0.55	WB
HLA-B*07:02	MUC3A	TETAMTPTTTL	TM	5	5382.42	3.714	WB
HLA-B*07:02	MUC3A	TTPLPTATNTL	GP	5	4860.02	3.436	WB
HLA-B*07:02	MUC3A	TPLPTATNTLP	GP	4	6202.17	4.148	WB
HLA-B*07:02	MUC3A	LPTATNTLPSF	GP	2	1111.19	1.323	WB
HLA-B*07:02	CREB3L2	SPFTHITSDSF	TS	8	398.31	0.734	SB
HLA-B*07:02	OR2A14	GPHEINHFCEI	FC	9	2101.79	1.953	WB
HLA-B*07:02	FAM120C	HPPLPPPPPQL	PQ	10	1471.13	1.582	SB
HLA-B*07:02	AMOT	SPATAAATAAV	AV	11	75.74	0.241	WB
HLA-B*07:02	MAGEC2	VPFPSWYKDAL	SF	3	293.45	0.609	SB
HLA-B*07:02	GPR50	HPKPIKPATSH	TI	5	8145.27	5.251	WB
HLA-B*35:03	IGSF3	DPTERTAL	DP	2	20630.7	4.586	WB
HLA-B*35:03	OR6F1	VPTALIGL	SG	7	14203	2.576	WB
HLA-B*35:03	RIC8A	PEGNPPTL	PT	7	17580.7	3.516	WB
HLA-B*35:03	TMPRSS13	PARASPAL	QR	3	9901.66	1.651	WB
HLA-B*35:03	THAP2	SPAGPSNL	CS	1	12362.8	2.142	SB
HLA-B*35:03	IGDCC3	LPLQGCGL	SL	1	10463	1.756	WB
HLA-B*35:03	CIITA	SATDLPSM	PS	1	19567.8	4.186	WB
HLA-B*35:03	NFAT5	IPNALMTL	PL	8	4346.74	0.677	SB
HLA-B*35:03	IST1	VPYEPDSV	NV	1	16595.3	3.228	WB
HLA-B*35:03	DHRS13	GPLLTHLL	FL	3	18195.1	3.719	WB
HLA-B*35:03	PRKCSH	LPLLLLPM	LP	7	2484.54	0.403	WB
HLA-B*35:03	MOB1A	FPSKIVPF	GV	6	1481.77	0.259	SB
HLA-B*35:03	MOB1A	VPFPKNFM	GV	1	10846.8	1.828	SB
HLA-B*35:03	SLC4A10	IPALTILI	LT	5	11834.7	2.01	WB
HLA-B*35:03	STAG1	EAIRTLIL	LT	5	17901.6	3.623	WB
HLA-B*35:03	ATP10D	VPEPGHII	DG	5	18458.4	3.804	WB
HLA-B*35:03	CDS1	PFGGFFAF	SF	8	8887.4	1.463	WB
HLA-B*35:03	CDKN2AIP	PDKHGSSF	AS	7	25798.3	7.052	WB
HLA-B*35:03	STK10	PYDYIWSL	KI	5	12096.3	2.076	WB
HLA-B*35:03	TTBK1	EAAAAVAL	EA	2	6353.15	0.996	SB
HLA-B*35:03	MUC3A	LPTTETAM	TM	8	3487.7	0.552	SB
HLA-B*35:03	MUC3A	SPPITSSI	TP	2	19418.2	4.13	WB
HLA-B*35:03	MUC3A	LPTATNTL	GP	2	2775.97	0.449	SB
HLA-B*35:03	FAM120C	LPPPPPQL	PQ	7	8294.78	1.348	SB
HLA-B*35:03	CLCA4	TPDKSHNSG	TD	3	16620.1	3.235	WB
HLA-B*35:03	GPSM2	TTTSTPPKM	ST	5	19736.2	4.25	WB
HLA-B*35:03	GPSM2	TSTPPKMML	ST	3	22330.4	5.286	WB
HLA-B*35:03	KCNA2	AALPGHPTY	QT	8	13598.1	2.428	WB
HLA-B*35:03	IGSF3	DPTERTALL	DP	2	4794.42	0.743	SB
HLA-B*35:03	PAPPA2	MAATTTTAI	AM	1	134.15	0.032	SB
HLA-B*35:03	KIAA1217	EGDKIMAEL	EG	2	13023.2	2.298	WB
HLA-B*35:03	RIC8A	TPEGNPPTL	PT	8	168.3	0.036	SB
HLA-B*35:03	OR52D1	IPAFSFLTH	FS	5	9339.92	1.548	WB
HLA-B*35:03	ZNF408	EAAVAVESA	VE	7	12717.6	2.227	WB
HLA-B*35:03	FNBP4	APSAATTTA	TA	9	7583	1.214	WB
HLA-B*35:03	OR4X1	ACADTFISL	FI	7	13959.3	2.509	WB
HLA-B*35:03	MS4A3	LALGVFLSL	GS	8	1704.32	0.287	SB
HLA-B*35:03	NPAT	TPDLPASET	CS	7	10935.2	1.844	WB
HLA-B*35:03	TMPRSS13	SPARASPAL	QR	4	56.82	0.01	SB
HLA-B*35:03	TMPRSS13	RASPALASL	QR	1	4038.02	0.63	SB
HLA-B*35:03	PLBD2	VAWANLNAI	TN	7	4309.28	0.671	WB
HLA-B*35:03	MED13L	YGNGLELQL	QL	9	8756.92	1.437	WB
HLA-B*35:03	MED13L	LQLDDRTVL	QL	3	14016.9	2.525	WB
HLA-B*35:03	POP5	SGEEAAEAM	ES	1	10069.5	1.681	WB
HLA-B*35:03	NFATC4	TPFGTDMSP	DS	8	9461.26	1.57	WB
HLA-B*35:03	EIF2S1	SIAEMGASL	YS	8	4802.1	0.744	WB
HLA-B*35:03	EIF2S1	IAEMGASLL	YS	7	5669.77	0.88	WB
HLA-B*35:03	GOLGA6L6	MTQEQEEKM	KM	1	10029.8	1.674	WB
HLA-B*35:03	GOLGA6L2	EMWGQEEKM	KE	7	14690	2.707	WB
HLA-B*35:03	IGDCC3	APCEETQLL	SL	9	3281.84	0.522	SB
HLA-B*35:03	IGDCC3	LPLQGCGLM	SL	1	388.39	0.08	SB
HLA-B*35:03	CIITA	SPFASATDL	PS	5	446.64	0.093	SB
HLA-B*35:03	CIITA	ASATDLPSM	PS	2	13239	2.348	WB
HLA-B*35:03	STX1B	FTDDMDSQM	IM	5	2615.2	0.424	SB
HLA-B*35:03	EDC4	SSSSSSSSL	SL	9	10130.9	1.692	WB
HLA-B*35:03	EDC4	SSLTAVSAM	SL	3	5080.36	0.783	WB
HLA-B*35:03	NFAT5	IPNALMTLI	PL	8	1472.26	0.258	SB
HLA-B*35:03	NFAT5	LMTLIPSSM	PL	4	6253.44	0.979	WB
HLA-B*35:03	IST1	VPYEPDSVV	NV	1	935.56	0.167	SB
HLA-B*35:03	DHRS13	HIGPLLTHL	FL	5	19264.2	4.071	WB
HLA-B*35:03	DHRS13	GPLLTHLL	FL	4	18195.1	3.719	WB
HLA-B*35:03	DHRS13	GPLLTHLLL	FL	3	3624.9	0.571	SB
HLA-B*35:03	NUFIP2	QPHHHHHYY	QP	2	10647.6	1.792	WB
HLA-B*35:03	TK1	KPFGAILNL	RK	1	1705.8	0.287	SB
HLA-B*35:03	HMG20B	AVLRHTQSM	QR	4	14079.4	2.542	WB
HLA-B*35:03	MLLT1	SPRTSSSSF	SF	9	5466.82	0.846	SB
HLA-B*35:03	PRKCSH	LPMCWAVEV	LP	2	158.86	0.035	WB
HLA-B*35:03	CCDC9	EPAQDHQAP	EP	2	15459.4	2.904	WB
HLA-B*35:03	HRC	EEDEVSAEL	EV	5	13707.4	2.452	WB
HLA-B*35:03	LCLAT1	KGVPGGWAM	FG	6	11335.5	1.915	WB
HLA-B*35:03	SLC8A1	YEFKSTVKL	DK	8	12624.1	2.205	WB
HLA-B*35:03	EPAS1	FLLDKFQQL	QL	9	10107.2	1.688	WB
HLA-B*35:03	AAK1	QQQQLATAL	QL	5	17034.5	3.357	WB
HLA-B*35:03	MOB1A	FPSKIVPFP	GV	6	6942.58	1.092	WB
HLA-B*35:03	TMEM131	IPLPTATSG	MT	7	12881.7	2.265	WB
HLA-B*35:03	SLC4A10	AAIIPALTI	LT	8	13280.8	2.357	WB
HLA-B*35:03	SLC4A10	AIIPALTIL	LT	7	17137.4	3.387	WB
HLA-B*35:03	SLC4A10	IPALTILIF	LT	5	695.02	0.131	SB
HLA-B*35:03	DHRS9	SPVECMDHA	VE	4	6272.76	0.982	WB
HLA-B*35:03	SPATA3	ESTPQHSSL	QH	6	8414.37	1.37	WB
HLA-B*35:03	TIGD1	IPTLDYEGF	ID	5	3813.01	0.595	SB
HLA-B*35:03	RTEL1	NAAAAGDPI	AG	6	1245.94	0.224	WB
HLA-B*35:03	ZBTB21	EPVEAEEEA	EA	5	8045.6	1.301	WB
HLA-B*35:03	STAG1	VAVEAIRTL	LT	8	2347.03	0.384	SB
HLA-B*35:03	ETV5	LLDPANAHF	DP	4	11939.9	2.037	WB
HLA-B*35:03	ETV5	DPANAHFIA	DP	2	8062.15	1.304	WB
HLA-B*35:03	JAKMIP1	QAHQDEVRI	HR	8	20478.2	4.525	WB
HLA-B*35:03	ATP10D	NVPEPGHII	DG	6	23541.4	5.853	WB
HLA-B*35:03	ATP10D	EPGHIISPL	DG	3	1502.73	0.262	SB
HLA-B*35:03	CDS1	GPFGGFFAF	SF	9	309.8	0.06	SB
HLA-B*35:03	CDS1	FAFKRAFKI	SF	3	5366.78	0.829	WB
HLA-B*35:03	USP53	LAFKDEQRF	EF	3	12101.3	2.077	WB
HLA-B*35:03	KIAA1109	IPLWHDGTA	NH	5	6002.39	0.936	WB
HLA-B*35:03	CDKN2AIP	APDKHGSSF	AS	8	2158.72	0.356	SB
HLA-B*35:03	ANKRD31	ELNPLSDSL	MN	3	6473.75	1.016	WB
HLA-B*35:03	ANKRD31	NPLSDSLSS	MN	1	9074.64	1.5	WB
HLA-B*35:03	PCDHB10	APAQAQADL	ED	8	2134.66	0.352	SB
HLA-B*35:03	PCDHB10	QAQADLLTV	ED	5	13614.4	2.432	WB
HLA-B*35:03	PCDHB10	QADLLTVYL	ED	3	2708.59	0.439	SB
HLA-B*35:03	HAVCR1	VPVTTVSTF	TT	4	818.96	0.147	SB
HLA-B*35:03	STK10	TPYDYIWSL	KI	6	113.82	0.027	SB
HLA-B*35:03	STK10	YIWSLGITL	KI	2	2674.66	0.434	WB
HLA-B*35:03	STK10	TPYYKADIW	DY	4	13379.4	2.379	WB
HLA-B*35:03	TTBK1	EAAAAVAL	EA	3	6353.15	0.996	SB
HLA-B*35:03	TTBK1	EEAAAAVAL	EA	3	11390.8	1.925	WB
HLA-B*35:03	MAP3K4	SPAAAAAAA	AA	8	2184.21	0.36	WB
HLA-B*35:03	COBL	TASNDEDLL	ED	7	8749.62	1.435	WB
HLA-B*35:03	MUC3A	MTNLVTTEI	TE	8	5604.33	0.869	WB
HLA-B*35:03	MUC3A	TLAPTTTSF	TS	8	7515.85	1.2	WB
HLA-B*35:03	MUC3A	TSFTTSTTM	TS	2	2265.1	0.372	SB
HLA-B*35:03	MUC3A	TAMTPTTTL	TM	3	330.9	0.069	SB
HLA-B*35:03	MUC3A	SPPITSSI	TP	3	19418.2	4.13	WB
HLA-B*35:03	MUC3A	TSPPITSSI	TP	3	23488	5.827	WB
HLA-B*35:03	MUC3A	TPLPTATNT	GP	4	17519.7	3.496	WB
HLA-B*35:03	MUC3A	TPSFTSLIT	TT	9	6254.25	0.979	WB
HLA-B*35:03	MET	LAKSENVNM	MN	6	9226.42	1.528	WB
HLA-B*35:03	CREB3L2	FTHITSDSF	TS	6	4583.85	0.711	WB
HLA-B*35:03	OR2A14	GPHEINHFC	FC	9	16335.2	3.15	WB
HLA-B*35:03	ODF1	SPCSPCSPY	NS	7	10727.2	1.807	WB
HLA-B*35:03	ODF1	SPYDPCNPC	NS	1	5381.19	0.831	WB
HLA-B*35:03	PRUNE2	DAVTHDNEW	LH	5	17872.6	3.613	WB
HLA-B*35:03	PRUNE2	VTHDNEWEM	LH	3	5220.16	0.803	WB
HLA-B*35:03	ASB6	DGDTVFTIF	CI	8	18394.4	3.783	WB
HLA-B*35:03	QSOX2	KPLAFFSSY	RA	4	14706	2.711	WB
HLA-B*35:03	FAM120C	LPPPPPQLP	PQ	7	23815	5.983	WB
HLA-B*35:03	AMOT	TAAVSPAAA	AV	4	9744.68	1.622	WB
HLA-B*35:03	MAGEC2	FPSWYKDAL	SF	1	12.32	0.006	SB
HLA-B*35:03	GPR50	HPKPIKPAT	TI	5	19522.1	4.169	WB
HLA-B*35:03	GPR50	KPIKPATSH	TI	3	25961.8	7.144	WB
HLA-B*35:03	DOCK7	LPTKLFHEEL	KL	5	1147.38	0.207	SB
HLA-B*35:03	CLCA4	TPDKSHNSGV	TD	3	10162.6	1.698	WB
HLA-B*35:03	IGSF3	DDPTERTALL	DP	3	21411.2	4.892	WB
HLA-B*35:03	PAPPA2	MAATTTTAIF	AM	1	1901.19	0.314	WB
HLA-B*35:03	C1orf198	GPTKEEEASF	RK	4	17793.8	3.587	WB
HLA-B*35:03	OR6F1	VPTALIGLSF	SG	7	4613.91	0.716	WB
HLA-B*35:03	GTPBP4	RADDVQPYAF	VD	4	18443.1	3.799	WB
HLA-B*35:03	RIC8A	VTPEGNPPTL	PT	9	2981.03	0.479	SB
HLA-B*35:03	RIC8A	TPEGNPPTLL	PT	8	2482.15	0.403	SB
HLA-B*35:03	FNBP4	APSAATTTAV	TA	9	11806.8	2.003	WB
HLA-B*35:03	OR4X1	LACADTFISL	FI	8	5347.71	0.825	WB
HLA-B*35:03	TMPRSS13	SPAQASPARA	QR	9	9627.62	1.6	WB
HLA-B*35:03	TMPRSS13	ASPARASPAL	QR	5	3736.96	0.586	SB
HLA-B*35:03	TMPRSS13	SPARASPALA	QR	4	9789.07	1.63	WB
HLA-B*35:03	PLBD2	NAIRETGWAF	TN	1	5632.29	0.873	WB
HLA-B*35:03	NFATC4	SPPRPPYPSY	DS	1	20143.5	4.401	WB
HLA-B*35:03	HECTD1	RPIGEQEEEY	EY	10	22509.2	5.365	WB
HLA-B*35:03	AK7	SAISREDLAL	LA	9	5637.78	0.874	WB
HLA-B*35:03	INF2	LPPPPPPLPC	GC	10	17294.5	3.432	WB
HLA-B*35:03	IGDCC3	LPLQGCGL	SL	3	10463	1.756	WB
HLA-B*35:03	ATF7IP2	SPSVITRTEI	TE	9	10601.5	1.783	WB
HLA-B*35:03	CIITA	TSPFASATDL	PS	6	4325.06	0.674	WB
HLA-B*35:03	CIITA	FASATDLPSM	PS	3	257.42	0.053	WB
HLA-B*35:03	IST1	YVPYEPDSVV	NV	2	1426.09	0.252	SB
HLA-B*35:03	IST1	VPYEPDSVVM	NV	1	177.82	0.037	SB
HLA-B*35:03	DHRS13	HIGPLLTHL	FL	6	19264.2	4.071	WB
HLA-B*35:03	DHRS13	GPLLTHLLL	FL	4	3624.9	0.571	SB
HLA-B*35:03	DHRS13	IGPLLTHLLL	FL	4	4633.92	0.719	WB
HLA-B*35:03	TK1	QKPFGAILNL	RK	2	5434.62	0.84	WB
HLA-B*35:03	HMG20B	NAVLRHTQSM	QR	5	7957.98	1.285	WB
HLA-B*35:03	MLLT1	TSPRTSSSSF	SF	10	17857.5	3.608	WB
HLA-B*35:03	PSG9	NPVILNGPDL	VG	7	2676.63	0.434	WB
HLA-B*35:03	MOB1A	VPFPKNFMSV	GV	1	6121.43	0.957	WB
HLA-B*35:03	SLC4A10	IIPALTILIF	LT	6	6772.31	1.065	WB
HLA-B*35:03	SLC4A10	IPALTILIFM	LT	5	1469.05	0.258	WB
HLA-B*35:03	DHRS9	SPVECMDHAL	VE	4	219.59	0.045	SB
HLA-B*35:03	KRTAP10-10	VPVCNKPVCF	CN	5	5744.3	0.892	WB
HLA-B*35:03	CABIN1	LPAGEEQRQF	AE	5	9864.13	1.644	WB
HLA-B*35:03	STAG1	DVAVEAIRTL	LT	9	13230.6	2.346	WB
HLA-B*35:03	ATP10D	EPGHIISPLL	DG	3	9398.31	1.559	WB
HLA-B*35:03	CDS1	IGPFGGFFAF	SF	10	769.03	0.141	WB
HLA-B*35:03	CDKN2AIP	EAPDKHGSSF	AS	9	10705.1	1.803	SB
HLA-B*35:03	CDKN2AIP	APDKHGSSFV	AS	8	16772.6	3.281	WB
HLA-B*35:03	ANKRD31	NPLSDSLSSI	MN	1	4368.8	0.68	WB
HLA-B*35:03	PCDHB10	AAPAQAQADL	ED	9	14753.8	2.723	WB
HLA-B*35:03	PCDHB10	APAQAQADLL	ED	8	6731.4	1.058	WB
HLA-B*35:03	HAVCR1	VPVTTVSTF	TT	5	818.96	0.147	SB
HLA-B*35:03	HAVCR1	SVPVTTVSTF	TT	5	7377.36	1.174	WB
HLA-B*35:03	HAVCR1	VPVTTVSTFV	TT	4	9723.93	1.618	WB
HLA-B*35:03	STK10	DTPYDYIWSL	KI	7	5615.86	0.871	WB
HLA-B*35:03	TTBK1	EAAAAVAL	EA	4	6353.15	0.996	SB
HLA-B*35:03	TTBK1	EEAAAAVAL	EA	4	11390.8	1.925	WB
HLA-B*35:03	MAP3K4	SPAAAAAAA	AA	9	2184.21	0.36	WB
HLA-B*35:03	MUC3A	FPMTHSFSSM	SM	10	23.8	0.008	SB
HLA-B*35:03	MUC3A	ETAMTPTTTL	TM	4	6190.7	0.969	SB
HLA-B*35:03	MUC3A	TSPPITSSI	TP	4	23488	5.827	WB
HLA-B*35:03	MUC3A	TPLPTATNTL	GP	4	1040.48	0.187	SB
HLA-B*35:03	ODF1	SPYDPCNPCY	NS	1	12334.1	2.135	WB
HLA-B*35:03	CNTRL	YPSEYEIDKA	AE	6	8574.93	1.399	WB
HLA-B*35:03	FAM120C	PPLPPPPPQL	PQ	9	21319	4.856	WB
HLA-B*35:03	ZNF488	WPARSEQRSAF	SA	3	4639.54	0.72	WB
HLA-B*35:03	HERC4	DADAGGVRKEF	VD	3	22319.5	5.281	WB
HLA-B*35:03	RIC8A	GVTPEGNPPTL	PT	10	17231.9	3.414	WB
HLA-B*35:03	RIC8A	VTPEGNPPTLL	PT	9	21955	5.118	WB
HLA-B*35:03	OR52D1	IPAFSFLTHRF	FS	5	8479.44	1.382	WB
HLA-B*35:03	NUCB2	GIPPSGPAGEL	QG	1	21654.7	4.985	WB
HLA-B*35:03	FNBP4	QPAPSAATTTA	TA	11	18978.3	3.968	WB
HLA-B*35:03	TMPRSS13	QASPARASPAL	QR	6	4966.01	0.767	SB
HLA-B*35:03	NFATC4	MSPPRPPYPSY	DS	2	21705.8	5.005	WB
HLA-B*35:03	INF2	FLPPPPPPLPC	GC	11	18971.1	3.966	WB
HLA-B*35:03	IGDCC3	APAPCEETQLL	SL	11	9260.72	1.534	SB
HLA-B*35:03	IGDCC3	APCEETQLLPL	SL	9	10363.4	1.737	WB
HLA-B*35:03	IGDCC3	LPLQGCGLM	SL	3	388.39	0.08	SB
HLA-B*35:03	CIITA	STSPFASATDL	PS	7	9964.53	1.662	WB
HLA-B*35:03	IST1	NYVPYEPDSVV	NV	3	10731.2	1.807	WB
HLA-B*35:03	IST1	YVPYEPDSVVM	NV	2	5269.53	0.812	WB
HLA-B*35:03	IST1	VPYEPDSVVMA	NV	1	7382.47	1.175	WB
HLA-B*35:03	DHRS13	HIGPLLTHLLL	FL	5	6669.41	1.048	WB
HLA-B*35:03	DHRS13	IGPLLTHLLL	FL	5	4633.92	0.719	WB
HLA-B*35:03	RAMP2	DPIEDWCDWAM	KD	5	3226.56	0.514	WB
HLA-B*35:03	TK1	FQKPFGAILNL	RK	3	1560.28	0.27	SB
HLA-B*35:03	ZNF383	MPTFIQQTFLL	TL	11	363.11	0.075	SB
HLA-B*35:03	FCGBP	VPDSPCLPPTC	PT	10	21518.5	4.933	WB
HLA-B*35:03	PSG9	GPDLPRIYPSF	VG	1	19770.6	4.263	WB
HLA-B*35:03	EPAS1	SPFLLDKFQQL	QL	11	8839.17	1.453	SB
HLA-B*35:03	DHRS9	LSPVECMDHAL	VE	5	8765.83	1.438	WB
HLA-B*35:03	SPATA3	SPESTPQHSSL	QH	8	5898.61	0.918	SB
HLA-B*35:03	CABIN1	LPAGEEQRQF	AE	6	9864.13	1.644	WB
HLA-B*35:03	CABIN1	LPAGEEQRQFL	AE	5	5588.22	0.866	SB
HLA-B*35:03	STAG1	YDVAVEAIRTL	LT	10	11674.3	1.978	WB
HLA-B*35:03	ATP10D	VPEPGHIISPL	DG	5	2804.98	0.454	SB
HLA-B*35:03	CDS1	LIGPFGGFFAF	SF	11	2327.23	0.381	WB
HLA-B*35:03	CDKN2AIP	AEAPDKHGSSF	AS	10	18754.6	3.898	WB
HLA-B*35:03	PCDHB10	EAAPAQAQADL	ED	10	15939.6	3.029	WB
HLA-B*35:03	HAVCR1	SVPVTTVSTF	TT	6	7377.36	1.174	WB
HLA-B*35:03	HAVCR1	TSVPVTTVSTF	TT	6	12088.2	2.074	WB
HLA-B*35:03	HAVCR1	VPVTTVSTFV	TT	5	9723.93	1.618	WB
HLA-B*35:03	STK10	KDTPYDYIWSL	KI	8	13313.3	2.364	WB
HLA-B*35:03	STK10	TPYYKADIWSL	DY	4	2925.12	0.471	SB
HLA-B*35:03	TTBK1	EAAAAVAL	EA	5	6353.15	0.996	SB
HLA-B*35:03	TTBK1	EEAAAAVAL	EA	5	11390.8	1.925	WB
HLA-B*35:03	MUC3A	TPMTNLVTTEI	TE	10	7288.26	1.157	WB
HLA-B*35:03	MUC3A	SFPMTHSFSSM	SM	11	1266.97	0.227	WB
HLA-B*35:03	MUC3A	FPMTHSFSSMS	SM	10	1638.54	0.279	WB
HLA-B*35:03	MUC3A	TETAMTPTTTL	TM	5	12021.7	2.057	WB
HLA-B*35:03	MUC3A	TTPLPTATNTL	GP	5	13531.3	2.413	WB
HLA-B*35:03	MUC3A	TPLPTATNTLP	GP	4	15877.1	3.009	WB
HLA-B*35:03	MUC3A	LPTATNTLPSF	GP	2	4647.98	0.721	WB
HLA-B*35:03	MET	LAKSENVNM	MN	8	9226.42	1.528	WB
HLA-B*35:03	CREB3L2	SPFTHITSDSF	TS	8	6500.91	1.02	SB
HLA-B*35:03	CREB3L2	FTHITSDSF	TS	8	4583.85	0.711	WB
HLA-B*35:03	PRUNE2	DAVTHDNEWEM	LH	5	14130.4	2.556	WB
HLA-B*35:03	FAM120C	HPPLPPPPPQL	PQ	10	9928.48	1.656	SB
HLA-B*35:03	AMOT	SPATAAATAAV	AV	11	10355.1	1.736	WB
HLA-B*35:03	MAGEC2	VPFPSWYKDAL	SF	3	1469.6	0.258	SB
HLA-C*07:02	DOCK7	GRLPTKLF	KL	7	13566.3	7.782	WB
HLA-C*07:02	HERC4	YKKPLKIF	VI	7	9898.66	5.158	WB
HLA-C*07:02	OR52D1	FYIPAFSF	FS	7	266.24	0.134	SB
HLA-C*07:02	FICD	YHHIYHTV	YH	2	3030.4	1.373	WB
HLA-C*07:02	NLRP1	LYGDRFQF	HF	8	3576.16	1.621	WB
HLA-C*07:02	NLRP1	FYFSCREL	HF	1	139.55	0.066	SB
HLA-C*07:02	B4GALT6	GRYKLLRY	LG	1	8965.14	4.565	WB
HLA-C*07:02	SLC12A5	SRDAKLVL	KS	1	5244	2.467	WB
HLA-C*07:02	B3GALNT1	YFYYEPIY	EY	4	1822.46	0.808	WB
HLA-C*07:02	B3GALNT1	FYYEPIYR	EY	3	6343.54	3.052	WB
HLA-C*07:02	CDS1	FFAFKRAF	SF	4	1521.23	0.686	WB
HLA-C*07:02	TMEM131L	RMDSSTQF	AT	6	8463.22	4.267	WB
HLA-C*07:02	SH3TC2	TRHRHVEY	HV	6	2089.14	0.936	SB
HLA-C*07:02	SH3TC2	RHRHVEYY	HV	5	4968.97	2.337	WB
HLA-C*07:02	STK10	YKADIWSL	DY	1	2800.86	1.277	WB
HLA-C*07:02	GPRC6A	FDPKLQKF	FF	1	20149.8	14.371	WB
HLA-C*07:02	CNTRL	YYPSEYEI	AE	7	2824.32	1.29	WB
HLA-C*07:02	DOCK7	GRLPTKLFH	KL	7	9379.21	4.83	WB
HLA-C*07:02	GPSM2	TSTPPKMML	ST	3	9730.57	5.049	WB
HLA-C*07:02	GPSM2	STPPKMMLK	ST	2	7901.87	3.93	WB
HLA-C*07:02	KCNA2	AALPGHPTY	QT	8	3374.05	1.53	SB
HLA-C*07:02	CD48	SRKSKYFKF	EK	8	559.19	0.279	SB
HLA-C*07:02	CD48	FKFKGRVRL	EK	2	864.11	0.412	SB
HLA-C*07:02	KIF21B	KYCHSGLVF	SH	4	1161.05	0.528	SB
HLA-C*07:02	GTPBP4	TRADDVQPY	VD	5	392.93	0.191	SB
HLA-C*07:02	GATA3	SHMTTPTPM	LT	4	621.36	0.306	WB
HLA-C*07:02	ZNF488	ARSEQRSAF	SA	1	435.16	0.213	SB
HLA-C*07:02	HERC4	DYKKPLKIF	VI	8	8064.95	4.026	WB
HLA-C*07:02	HERC4	YKKPLKIFV	VI	7	3969.36	1.822	WB
HLA-C*07:02	OR52D1	VFYIPAFSF	FS	8	1858.76	0.827	SB
HLA-C*07:02	OR52D1	FYIPAFSFL	FS	7	19.38	0.008	SB
HLA-C*07:02	OR52D1	AFSFLTHRF	FS	3	1956.03	0.875	SB
HLA-C*07:02	MS4A3	VFLSLQYPY	GS	4	1913.43	0.854	WB
HLA-C*07:02	SLC22A12	GRDWGLQEL	LD	3	3093.41	1.396	SB
HLA-C*07:02	SLC22A12	SHLGRRPTL	LS	1	1177.57	0.534	SB
HLA-C*07:02	TMPRSS13	RASPALASL	QR	1	2702.24	1.221	WB
HLA-C*07:02	HSPA8	TKKEIAEAY	MK	3	4256.82	1.968	WB
HLA-C*07:02	USP5	KKYTQRVDY	VK	2	7365.95	3.606	WB
HLA-C*07:02	USP5	KYTQRVDYI	VK	1	2309.2	1.034	WB
HLA-C*07:02	CPNE8	FYSNEDGSF	RS	3	401.66	0.195	SB
HLA-C*07:02	KRT1	SYGSGGGSY	SG	7	1046.28	0.483	SB
HLA-C*07:02	DEPDC4	FEDSNISLF	YF	9	4142.5	1.908	WB
HLA-C*07:02	DEPDC4	LFLGNKSSY	YF	2	2121.23	0.95	WB
HLA-C*07:02	FICD	TYHHIYHTV	YH	3	448.94	0.222	SB
HLA-C*07:02	FICD	YHHIYHTV	YH	3	3030.4	1.373	WB
HLA-C*07:02	FICD	YHHIYHTVA	YH	2	1317.45	0.586	WB
HLA-C*07:02	FICD	HHIYHTVAI	YH	1	727.05	0.355	WB
HLA-C*07:02	MED13L	DRVGQRLPL	TV	3	3888.72	1.781	WB
HLA-C*07:02	MED13L	YGNGLELQL	QL	9	5980.74	2.863	WB
HLA-C*07:02	FLT1	QRGEAAHKW	CR	2	17044.2	10.855	WB
HLA-C*07:02	SYNE2	NRLEELKEL	PL	6	917	0.434	SB
HLA-C*07:02	ANGEL1	LRMMGFTCY	FY	9	186.28	0.094	SB
HLA-C*07:02	AK7	ALSEEVSHF	LA	1	11181.9	5.981	WB
HLA-C*07:02	LRRC49	RQWDLQQRV	QR	8	9060.42	4.627	WB
HLA-C*07:02	STX1B	FTDDMDSQM	IM	5	3578.33	1.622	WB
HLA-C*07:02	NFAT5	IIPNALMTL	PL	9	1502.74	0.676	WB
HLA-C*07:02	NFAT5	YHDQHITLV	PV	9	659.33	0.325	SB
HLA-C*07:02	ZFHX3	RHWAKRAGY	HA	4	2584.62	1.163	WB
HLA-C*07:02	NLRP1	QLYGDRFQF	HF	9	5243.48	2.467	WB
HLA-C*07:02	NLRP1	LYGDRFQFY	HF	8	174.92	0.089	SB
HLA-C*07:02	NLRP1	YGDRFQFYF	HF	7	3209.19	1.453	WB
HLA-C*07:02	NLRP1	QFYFSCREL	HF	2	1111.51	0.507	WB
HLA-C*07:02	DHRS13	LRVNHIGPL	FL	9	445.07	0.219	WB
HLA-C*07:02	DHRS13	NHIGPLLTH	FL	6	4341.9	2.012	WB
HLA-C*07:02	DHRS13	IGPLLTHLL	FL	4	4902.85	2.305	WB
HLA-C*07:02	NUFIP2	QQQPHHHHH	QP	4	16196.2	10.037	WB
HLA-C*07:02	NUFIP2	QQPHHHHHY	QP	3	2755.47	1.252	SB
HLA-C*07:02	NUFIP2	QPHHHHHYY	QP	2	4301.4	1.991	WB
HLA-C*07:02	NUFIP2	PHHHHHYYF	QP	1	3219.2	1.458	WB
HLA-C*07:02	TK1	FQKPFGAIL	RK	3	575.2	0.286	SB
HLA-C*07:02	TK1	KPFGAILNL	RK	1	12543.2	6.981	WB
HLA-C*07:02	GREB1L	SRCHVHDFL	IL	9	1397.19	0.622	WB
HLA-C*07:02	B4GALT6	VQFGRYKLL	LG	4	1460.6	0.655	WB
HLA-C*07:02	B4GALT6	FGRYKLLRY	LG	2	2882.45	1.316	WB
HLA-C*07:02	HMG20B	AVLRHTQSM	QR	4	4307.83	1.994	WB
HLA-C*07:02	MLLT1	SPRTSSSSF	SF	9	7506.75	3.693	WB
HLA-C*07:02	KANK3	VRQEEDMAV	ED	6	4334.57	2.008	WB
HLA-C*07:02	ZNF383	TFIQQTFLL	TL	9	514.03	0.258	SB
HLA-C*07:02	PSG9	NGPDLPRIY	VG	2	4979.84	2.343	WB
HLA-C*07:02	LCLAT1	KGVPGGWAM	FG	6	5817.98	2.778	WB
HLA-C*07:02	SLC8A1	YEFKSTVKL	DK	8	5465.4	2.585	WB
HLA-C*07:02	LRPPRC	NKTDLAKAM	LM	9	5617.62	2.67	WB
HLA-C*07:02	EPAS1	FLLDKFQQL	QL	9	154.53	0.073	SB
HLA-C*07:02	FIGLA	SRKPSKVIL	DI	8	717.63	0.351	SB
HLA-C*07:02	FIGLA	VILKGATEY	DI	2	8859.08	4.496	WB
HLA-C*07:02	MOB1A	LFPSKIVPF	GV	7	416.68	0.201	SB
HLA-C*07:02	MOB1A	KIVPFPKNF	GV	3	7094.98	3.449	WB
HLA-C*07:02	ZDBF2	SKSDSKITF	GD	4	4567.81	2.135	SB
HLA-C*07:02	TGM3	SVNSHTIRY	GR	8	1509.91	0.68	SB
HLA-C*07:02	TGM3	IRYISTKAV	GR	2	814.84	0.391	WB
HLA-C*07:02	TP53TG5	KQNEEFQEI	NE	4	8660.71	4.383	WB
HLA-C*07:02	SLC12A5	SRDAKLVLL	KS	1	778.7	0.377	SB
HLA-C*07:02	RTEL1	AAGDPIACY	AG	3	11846.9	6.46	WB
HLA-C*07:02	STAG1	VAVEAIRTL	LT	8	2204.77	0.986	WB
HLA-C*07:02	B3GALNT1	MYFYYEPIY	EY	5	149.08	0.069	SB
HLA-C*07:02	B3GALNT1	YFYYEPIYR	EY	4	3046.21	1.379	WB
HLA-C*07:02	B3GALNT1	FYYEPIYRQ	EY	3	2650.32	1.193	SB
HLA-C*07:02	BCHE	ERVIVVSNY	MN	8	4030.51	1.852	SB
HLA-C*07:02	BCHE	NYRVGALGF	MN	1	1007.88	0.469	WB
HLA-C*07:02	ETV5	LLDPANAHF	DP	4	4231.06	1.954	WB
HLA-C*07:02	CDS1	GFFAFKRAF	SF	5	1154.49	0.525	WB
HLA-C*07:02	CDS1	FAFKRAFKI	SF	3	1893.76	0.844	WB
HLA-C*07:02	USP53	FKDEQRFQL	EF	1	1294.51	0.578	SB
HLA-C*07:02	TMEM131L	FRMDSSTQF	AT	7	16.77	0.008	SB
HLA-C*07:02	CDKN2AIP	APDKHGSSF	AS	8	11809	6.434	WB
HLA-C*07:02	CDKN2AIP	KHGSSFVSL	AS	5	3488.38	1.58	WB
HLA-C*07:02	IL6ST	QYFKNCSQH	QN	5	5381.72	2.538	WB
HLA-C*07:02	PURA	FFDVGSNKY	FD	3	940.67	0.444	SB
HLA-C*07:02	PCDHB10	AQADLLTVY	ED	4	2484.75	1.116	SB
HLA-C*07:02	SH3TC2	TRHRHVEYY	HV	6	100.5	0.047	SB
HLA-C*07:02	SAP30L	QLAETVRHF	SR	7	6782.57	3.289	WB
HLA-C*07:02	HAVCR1	VPVTTVSTF	TT	4	11222.5	6.007	WB
HLA-C*07:02	STK10	TPYDYIWSL	KI	6	3425.54	1.553	SB
HLA-C*07:02	STK10	YIWSLGITL	KI	2	5584.17	2.652	WB
HLA-C*07:02	STK10	YYKADIWSL	DY	2	41.69	0.013	SB
HLA-C*07:02	GPRC6A	LAFDPKLQK	FF	3	15294.4	9.168	WB
HLA-C*07:02	GPRC6A	AFDPKLQKF	FF	2	2529.98	1.137	SB
HLA-C*07:02	FNDC1	TRRPTTTVR	TR	2	9450.61	4.874	WB
HLA-C*07:02	MRPL18	SRFWGFSVC	LF	6	2160.24	0.967	WB
HLA-C*07:02	SLC22A1	IFISPDLHW	MI	1	7988.61	3.98	WB
HLA-C*07:02	MUC3A	TLAPTTTSF	TS	8	2089.73	0.936	SB
HLA-C*07:02	MUC3A	TSFTTSTTM	TS	2	3342.94	1.516	WB
HLA-C*07:02	MUC3A	TAMTPTTTL	TM	3	2463.1	1.105	WB
HLA-C*07:02	MUC3A	TSPPITSSI	TP	3	4605.73	2.154	WB
HLA-C*07:02	OR2A14	HFCEILSVL	FC	3	1638.36	0.736	WB
HLA-C*07:02	PDIA4	RFDVSGYPL	TL	9	1643.9	0.738	WB
HLA-C*07:02	TEK	ARNILVENY	GE	7	1527.16	0.688	SB
HLA-C*07:02	PRUNE2	VTHDNEWEM	LH	3	2830.62	1.294	WB
HLA-C*07:02	TMEM245	AIIGPILLL	CL	9	8674.31	4.391	WB
HLA-C*07:02	ASTN2	WLNPAKSLY	LS	7	2621.63	1.18	WB
HLA-C*07:02	ASTN2	LNPAKSLYY	LS	6	2677.91	1.207	WB
HLA-C*07:02	CNTRL	NYYPSEYEI	AE	8	345.21	0.172	SB
HLA-C*07:02	ENG	VLIQGPPYV	LQ	4	4338.33	2.01	WB
HLA-C*07:02	ENG	IQGPPYVSW	LQ	2	14549.1	8.54	WB
HLA-C*07:02	QSOX2	INVVKPLAF	RA	8	5744.24	2.739	WB
HLA-C*07:02	MID1	SENDHARFL	LE	2	5007.94	2.356	WB
HLA-C*07:02	MBTPS2	HSTDVCFSY	LT	3	2267.04	1.013	WB
HLA-C*07:02	PHF8	YIKKKPLEV	LE	8	3930.08	1.802	WB
HLA-C*07:02	FAM120C	PLPPPPPQL	PQ	8	14021.3	8.133	WB
HLA-C*07:02	MAGEC2	AKLNNTVPF	SF	9	4947.51	2.327	WB
HLA-C*07:02	MAGEC2	NTVPFPSWY	SF	5	2813.37	1.284	WB
HLA-C*07:02	GPR50	SHPKPIKPA	TI	6	7455.75	3.662	WB
HLA-C*07:02	GTPBP4	VTRADDVQPY	VD	6	3180.32	1.438	WB
HLA-C*07:02	GATA3	SHMTTPTPM	LT	5	621.36	0.306	WB
HLA-C*07:02	OR52D1	VFYIPAFSFL	FS	8	671.88	0.33	WB
HLA-C*07:02	TMPRSS13	ARASPALASL	QR	2	2414	1.083	WB
HLA-C*07:02	FICD	TYHHIYHTV	YH	4	448.94	0.222	SB
HLA-C*07:02	FICD	YHHIYHTVA	YH	3	1317.45	0.586	WB
HLA-C*07:02	FICD	HHIYHTVAI	YH	2	727.05	0.355	WB
HLA-C*07:02	NFATC4	SPPRPPYPSY	DS	1	14563.6	8.552	WB
HLA-C*07:02	ANGEL1	SLRMMGFTCY	FY	10	1461.63	0.656	WB
HLA-C*07:02	IST1	VPYEPDSVVM	NV	1	4560.35	2.131	WB
HLA-C*07:02	ZFHX3	SRHWAKRAGY	HA	5	2255.66	1.008	WB
HLA-C*07:02	ZFHX3	AKRAGYNLTL	HA	1	2439.97	1.095	WB
HLA-C*07:02	NLRP1	LYGDRFQFYF	HF	8	940.44	0.443	WB
HLA-C*07:02	NLRP1	FYFSCREL	HF	3	139.55	0.066	SB
HLA-C*07:02	DHRS13	NHIGPLLTH	FL	7	4341.9	2.012	WB
HLA-C*07:02	DHRS13	NHIGPLLTHL	FL	6	4168.49	1.922	WB
HLA-C*07:02	DHRS13	IGPLLTHLL	FL	5	4902.85	2.305	WB
HLA-C*07:02	B4GALT6	HRGEVQFGRY	LG	8	4476.22	2.086	WB
HLA-C*07:02	SLC8A1	SYEFKSTVKL	DK	9	2030.6	0.91	WB
HLA-C*07:02	TP53TG5	KQNEEFQEI	NE	5	8660.71	4.383	WB
HLA-C*07:02	B3GALNT1	YYEPIYRQDF	EY	2	250.93	0.124	SB
HLA-C*07:02	TMEM131L	YFRMDSSTQF	AT	8	147.3	0.069	SB
HLA-C*07:02	TMEM131L	FRMDSSTQFH	AT	7	909.04	0.431	WB
HLA-C*07:02	PURA	RFFDVGSNKY	FD	4	2590.25	1.166	WB
HLA-C*07:02	HAVCR1	VPVTTVSTF	TT	5	11222.5	6.007	WB
HLA-C*07:02	GPRC6A	LAFDPKLQKF	FF	3	6622.6	3.204	WB
HLA-C*07:02	GPRC6A	AFDPKLQKFL	FF	2	11023.8	5.88	WB
HLA-C*07:02	FNDC1	TRRPTTTVR	TR	3	9450.61	4.874	WB
HLA-C*07:02	MUC3A	TSPPITSSI	TP	4	4605.73	2.154	WB
HLA-C*07:02	PDIA4	KRFDVSGYPL	TL	10	1201.05	0.543	WB
HLA-C*07:02	ODF1	SPYDPCNPCY	NS	1	6485.74	3.13	WB
HLA-C*07:02	CD48	FKFKGRVRL	EK	4	864.11	0.412	SB
HLA-C*07:02	GTPBP4	KVTRADDVQPY	VD	7	10775.6	5.719	WB
HLA-C*07:02	GTPBP4	TRADDVQPYAF	VD	5	3465.13	1.57	SB
HLA-C*07:02	OR52D1	FYIPAFSFLTH	FS	7	3440.96	1.56	WB
HLA-C*07:02	NFATC4	MSPPRPPYPSY	DS	2	4719.99	2.213	WB
HLA-C*07:02	HECTD1	SRPIGEQEEEY	EY	11	9697.77	5.028	WB
HLA-C*07:02	IST1	YVPYEPDSVVM	NV	2	2823.93	1.29	WB
HLA-C*07:02	NLRP1	YGDRFQFYF	HF	9	3209.19	1.453	WB
HLA-C*07:02	NLRP1	QFYFSCREL	HF	4	1111.51	0.507	WB
HLA-C*07:02	DHRS13	NHIGPLLTHL	FL	7	4168.49	1.922	WB
HLA-C*07:02	B3GALNT1	FYYEPIYRQDF	EY	3	421.97	0.205	SB
HLA-C*07:02	TMEM131L	GYFRMDSSTQF	AT	9	2055.22	0.921	WB
HLA-C*07:02	TMEM131L	YFRMDSSTQFH	AT	8	4024.41	1.849	WB
HLA-C*07:02	TMEM131L	FRMDSSTQFHI	AT	7	2308.78	1.034	WB
HLA-C*07:02	PURA	KRFFDVGSNKY	FD	5	6071.17	2.909	WB
HLA-C*07:02	GPRC6A	LLAFDPKLQKF	FF	4	15760.2	9.609	WB
HLA-C*07:02	SLC22A1	IFISPDLHW	MI	3	7988.61	3.98	WB
HLA-C*07:02	FAM120C	HPPLPPPPPQL	PQ	10	19404.4	13.502	WB
HLA-C*04:01	GPSM2	STPPKMML	ST	2	20522.8	6.317	WB
HLA-C*04:01	GTPBP4	RADDVQPY	VD	4	24666.3	11.551	WB
HLA-C*04:01	OR52K1	VLDLLFIL	VI	7	12760.3	1.618	WB
HLA-C*04:01	OR52D1	FYIPAFSF	FS	7	11790.2	1.336	WB
HLA-C*04:01	OR52D1	YIPAFSFL	FS	6	7967.03	0.599	WB
HLA-C*04:01	OR4X1	CADTFISL	FI	6	7405.27	0.516	WB
HLA-C*04:01	THAP2	SPAGPSNL	CS	1	21443.7	7.265	WB
HLA-C*04:01	MED13L	QLDDRTVL	QL	2	10860.2	1.128	SB
HLA-C*04:01	MED13L	LDDRTVLV	QL	1	17845.1	4.079	WB
HLA-C*04:01	EIF2S1	IAEMGASL	YS	7	12028.3	1.399	WB
HLA-C*04:01	GOLGA6L2	IWEQEEKM	IM	8	15910.8	2.936	WB
HLA-C*04:01	GOLGA6L2	MWEQEEKI	QW	2	19275.5	5.155	WB
HLA-C*04:01	LRRC49	QWDLQQRV	QR	7	9154.53	0.783	SB
HLA-C*04:01	NFAT5	IPNALMTL	PL	8	15598.5	2.792	WB
HLA-C*04:01	NFAT5	HDQHITLV	PV	8	20083.2	5.89	WB
HLA-C*04:01	NLRP1	YGDRFQFY	HF	7	15094	2.552	WB
HLA-C*04:01	LRPPRC	KTDLAKAM	LM	8	15585.9	2.786	WB
HLA-C*04:01	EPAS1	LLDKFQQL	QL	8	6392.04	0.391	SB
HLA-C*04:01	MOB1A	FPSKIVPF	GV	6	14850.6	2.444	WB
HLA-C*04:01	ZDBF2	KSDSKITF	GD	3	15279.1	2.641	SB
HLA-C*04:01	SPATA3	STPQHSSL	QH	5	14989.3	2.501	WB
HLA-C*04:01	SLC12A5	SRDAKLVL	KS	1	17431.2	3.815	WB
HLA-C*04:01	ETV5	LDPANAHF	DP	3	11620.1	1.292	WB
HLA-C*04:01	ATP10D	VPEPGHII	DG	5	16470.1	3.242	WB
HLA-C*04:01	TMEM131L	RMDSSTQF	AT	6	4616.25	0.253	SB
HLA-C*04:01	CDKN2AIP	PDKHGSSF	AS	7	18050.4	4.223	WB
HLA-C*04:01	PURA	FFDVGSNK	FD	3	10357.2	1.014	WB
HLA-C*04:01	PURA	FDVGSNKY	FD	2	20280.4	6.079	WB
HLA-C*04:01	STK10	PYDYIWSL	KI	5	10655	1.084	WB
HLA-C*04:01	STK10	IWSLGITL	KI	1	14524.4	2.309	WB
HLA-C*04:01	GPRC6A	AFDPKLQK	FF	2	25244.1	12.534	WB
HLA-C*04:01	GPRC6A	FDPKLQKF	FF	1	8818.05	0.731	SB
HLA-C*04:01	MUC3A	LAPTTTSF	TS	7	17722	3.993	WB
HLA-C*04:01	MUC3A	SFTTSTTM	TS	1	13914.2	2.049	WB
HLA-C*04:01	MUC3A	AMTPTTTL	TM	2	20639.2	6.43	WB
HLA-C*04:01	PDIA4	FDVSGYPL	TL	8	4131.4	0.218	WB
HLA-C*04:01	PRUNE2	THDNEWEM	LH	2	18890.2	4.84	WB
HLA-C*04:01	SVEP1	VIDEPPVI	AE	4	13540.4	1.894	SB
HLA-C*04:01	CNTRL	YYPSEYEI	AE	7	11563.7	1.28	WB
HLA-C*04:01	FAM120C	LPPPPPQL	PQ	7	17046.5	3.574	SB
HLA-C*04:01	TENM1	KFDGIVTA	AD	3	17001.5	3.545	WB
HLA-C*04:01	DOCK7	KLFHEELAL	KL	2	16116.3	3.039	WB
HLA-C*04:01	GPSM2	TTTSTPPKM	ST	5	23391.1	9.642	WB
HLA-C*04:01	GPSM2	TSTPPKMML	ST	3	18958.4	4.893	WB
HLA-C*04:01	KCNA2	AALPGHPTY	QT	8	19563.3	5.406	WB
HLA-C*04:01	KCNA2	TYDPEADHE	QT	1	24944.1	12.006	WB
HLA-C*04:01	KIF21B	KYCHSGLVF	SH	4	15988.3	2.972	WB
HLA-C*04:01	GTPBP4	RADDVQPYA	VD	4	13161.5	1.756	WB
HLA-C*04:01	GTPBP4	ADDVQPYAF	VD	3	21989	7.869	WB
HLA-C*04:01	KIAA1217	EGDKIMAEL	EG	2	14839.4	2.44	WB
HLA-C*04:01	HSPA12A	FTDPGVKKC	IT	2	15388.1	2.693	WB
HLA-C*04:01	RIC8A	TPEGNPPTL	PT	8	10253.9	0.992	SB
HLA-C*04:01	OR52D1	VFYIPAFSF	FS	8	13577.6	1.909	WB
HLA-C*04:01	OR52D1	FYIPAFSFL	FS	7	2147.42	0.086	SB
HLA-C*04:01	OR52D1	AFSFLTHRF	FS	3	8991.47	0.758	SB
HLA-C*04:01	TTC17	IDDIIHEGL	GI	5	19258.8	5.141	WB
HLA-C*04:01	OR4X1	ACADTFISL	FI	7	21187.2	6.98	WB
HLA-C*04:01	OR4X1	CADTFISLL	FI	6	2911.1	0.12	WB
HLA-C*04:01	SLC22A12	GRDWGLQEL	LD	3	10911.2	1.139	WB
HLA-C*04:01	SLC22A12	SHLGRRPTL	LS	1	20011	5.822	WB
HLA-C*04:01	ATG16L2	WQEEEGLRL	EG	6	9498.7	0.847	WB
HLA-C*04:01	TMPRSS13	SPARASPAL	QR	4	6655.57	0.418	WB
HLA-C*04:01	TMPRSS13	RASPALASL	QR	1	8872.03	0.739	WB
HLA-C*04:01	CPNE8	FYSNEDGSF	RS	3	7245.02	0.493	WB
HLA-C*04:01	SCAF11	LTEHPRSEL	TE	8	8842.13	0.734	WB
HLA-C*04:01	THAP2	SSPAGPSNL	CS	2	15504	2.747	WB
HLA-C*04:01	DEPDC4	FEDSNISLF	YF	9	3626.39	0.174	SB
HLA-C*04:01	FICD	VMEETYHHI	YH	7	9678.48	0.882	WB
HLA-C*04:01	FICD	TYHHIYHTV	YH	3	17880.9	4.104	WB
HLA-C*04:01	MED13L	LDDRVGQRL	TV	5	18088.3	4.249	WB
HLA-C*04:01	MED13L	YGNGLELQL	QL	9	13213.1	1.772	WB
HLA-C*04:01	MED13L	QLDDRTVLV	QL	2	3622.74	0.174	SB
HLA-C*04:01	EIF2S1	SIAEMGASL	YS	8	10560.4	1.062	WB
HLA-C*04:01	EIF2S1	IAEMGASLL	YS	7	4426.14	0.239	WB
HLA-C*04:01	AK7	ALSEEVSHF	LA	1	17280.1	3.721	WB
HLA-C*04:01	IGDCC3	APCEETQLL	SL	9	21443.9	7.266	WB
HLA-C*04:01	LRRC49	RQWDLQQRV	QR	8	10129.1	0.968	WB
HLA-C*04:01	LRRC49	QWDLQQRVA	QR	7	15117.5	2.563	WB
HLA-C*04:01	CIITA	SPFASATDL	PS	5	14815.8	2.43	WB
HLA-C*04:01	STX1B	FTDDMDSQM	IM	5	1591.88	0.061	SB
HLA-C*04:01	EDC4	SSSSSSSSL	SL	9	12508	1.541	WB
HLA-C*04:01	NFAT5	IIPNALMTL	PL	9	11729	1.32	WB
HLA-C*04:01	NFAT5	IPNALMTLI	PL	8	10131.2	0.969	WB
HLA-C*04:01	NFAT5	YHDQHITLV	PV	9	1483.47	0.056	SB
HLA-C*04:01	IST1	YVPYEPDSV	NV	2	17235.8	3.693	WB
HLA-C*04:01	IST1	VPYEPDSVV	NV	1	16190.9	3.082	WB
HLA-C*04:01	NLRP1	LYGDRFQFY	HF	8	17748.1	4.011	WB
HLA-C*04:01	NLRP1	YGDRFQFYF	HF	7	2039.16	0.083	SB
HLA-C*04:01	DHRS13	RVNHIGPLL	FL	8	9975.1	0.939	WB
HLA-C*04:01	DHRS13	HIGPLLTHL	FL	5	18733.1	4.719	WB
HLA-C*04:01	DHRS13	IGPLLTHLL	FL	4	12728	1.607	WB
HLA-C*04:01	NUFIP2	QQPHHHHHY	QP	3	24713.6	11.629	WB
HLA-C*04:01	NUFIP2	QPHHHHHYY	QP	2	17520.5	3.87	WB
HLA-C*04:01	TK1	FQKPFGAIL	RK	3	13647	1.937	WB
HLA-C*04:01	TK1	KPFGAILNL	RK	1	15768	2.871	WB
HLA-C*04:01	MLLT1	SPRTSSSSF	SF	9	10384.2	1.02	WB
HLA-C*04:01	ZNF383	TFIQQTFLL	TL	9	9796.48	0.905	WB
HLA-C*04:01	ZNF284	TQGDVPSQV	ST	1	23159.2	9.328	WB
HLA-C*04:01	HRC	EEDEVSAEL	EV	5	18367.8	4.441	WB
HLA-C*04:01	SLC8A1	YEFKSTVKL	DK	8	18974.6	4.905	WB
HLA-C*04:01	EPAS1	FLLDKFQQL	QL	9	2504.78	0.1	SB
HLA-C*04:01	AAK1	QQQQQQQQL	QL	9	23240	9.437	WB
HLA-C*04:01	MOB1A	LFPSKIVPF	GV	7	11273.9	1.214	WB
HLA-C*04:01	MOB1A	IVPFPKNFM	GV	2	16267.8	3.126	WB
HLA-C*04:01	SLC4A10	IPALTILIF	LT	5	13224.7	1.776	WB
HLA-C*04:01	DHRS9	NMDLSPVEC	VE	8	15011.9	2.512	WB
HLA-C*04:01	SPATA3	ESTPQHSSL	QH	6	18562	4.585	WB
HLA-C*04:01	TIGD1	DYEGFKTSV	ID	1	19747.9	5.572	WB
HLA-C*04:01	DEFB132	AALGFLTQV	VA	1	17605.2	3.922	WB
HLA-C*04:01	TGM3	SVNSHTIRY	GR	8	19116	5.015	WB
HLA-C*04:01	TP53TG5	KQNEEFQEI	NE	4	17083.8	3.598	WB
HLA-C*04:01	SLC12A5	SRDAKLVLL	KS	1	7092.45	0.474	SB
HLA-C*04:01	STAG1	VAVEAIRTL	LT	8	20727.6	6.516	WB
HLA-C*04:01	ETV5	LLDPANAHF	DP	4	984.34	0.038	SB
HLA-C*04:01	ATP10D	NVPEPGHII	DG	6	17265.9	3.712	WB
HLA-C*04:01	USP53	FKDEQRFQL	EF	1	6410.74	0.392	SB
HLA-C*04:01	TMEM131L	FRMDSSTQF	AT	7	6314.98	0.385	WB
HLA-C*04:01	CDKN2AIP	APDKHGSSF	AS	8	2412.93	0.096	SB
HLA-C*04:01	CDKN2AIP	KHGSSFVSL	AS	5	19442.8	5.302	WB
HLA-C*04:01	ANKRD31	ELNPLSDSL	MN	3	19767.2	5.591	WB
HLA-C*04:01	PURA	FFDVGSNKY	FD	3	696.7	0.023	SB
HLA-C*04:01	PCDHB10	APAQAQADL	ED	8	16556.4	3.291	WB
HLA-C*04:01	PCDHB10	AQADLLTVY	ED	4	20581.5	6.374	WB
HLA-C*04:01	PCDHB10	QADLLTVYL	ED	3	5100.41	0.288	SB
HLA-C*04:01	SAP30L	QLAETVRHF	SR	7	20528.7	6.323	WB
HLA-C*04:01	HAVCR1	VPVTTVSTF	TT	4	14684.6	2.376	WB
HLA-C*04:01	STK10	MKDTPYDYI	KI	9	12425.6	1.516	WB
HLA-C*04:01	STK10	TPYDYIWSL	KI	6	9809.53	0.907	SB
HLA-C*04:01	STK10	YIWSLGITL	KI	2	12129.1	1.429	WB
HLA-C*04:01	STK10	IWSLGITLI	KI	1	11277.1	1.215	WB
HLA-C*04:01	STK10	YYKADIWSL	DY	2	11172.7	1.192	WB
HLA-C*04:01	TFEB	QQQQQQQQL	QL	9	23240	9.437	WB
HLA-C*04:01	GPRC6A	ILLAFDPKL	FF	5	13837.8	2.015	WB
HLA-C*04:01	GPRC6A	AFDPKLQKF	FF	2	563.65	0.018	SB
HLA-C*04:01	SLC22A1	IFISPDLHW	MI	1	17945.4	4.15	WB
HLA-C*04:01	MUC3A	TLAPTTTSF	TS	8	7421.79	0.519	SB
HLA-C*04:01	MUC3A	SLPTTETAM	TM	9	15556.2	2.772	WB
HLA-C*04:01	MUC3A	TAMTPTTTL	TM	3	10557.7	1.061	SB
HLA-C*04:01	MUC3A	AMTPTTTLI	TM	2	12868.9	1.657	WB
HLA-C*04:01	MUC3A	TSPPITSSI	TP	3	13640.4	1.935	WB
HLA-C*04:01	OR2A14	HFCEILSVL	FC	3	15350.6	2.675	WB
HLA-C*04:01	PDIA4	RFDVSGYPL	TL	9	341.52	0.01	SB
HLA-C*04:01	PRUNE2	VTHDNEWEM	LH	3	17793.7	4.043	WB
HLA-C*04:01	PRUNE2	THDNEWEML	LH	2	14425.4	2.268	WB
HLA-C*04:01	TMEM245	AIIGPILLL	CL	9	20578.3	6.371	WB
HLA-C*04:01	SVEP1	KVIDEPPVI	AE	5	21364	7.176	WB
HLA-C*04:01	CNTRL	NYYPSEYEI	AE	8	12034.3	1.4	WB
HLA-C*04:01	ENG	VLIQGPPYV	LQ	4	10254.9	0.992	WB
HLA-C*04:01	GOLGA2	KLLEQELVL	LQ	5	11978.8	1.386	WB
HLA-C*04:01	ASB6	DGDTVFTIF	CI	8	12325.9	1.487	WB
HLA-C*04:01	MID1	HSENDHARF	LE	3	11656	1.3	WB
HLA-C*04:01	MID1	SENDHARFL	LE	2	14120.9	2.138	WB
HLA-C*04:01	PHF8	YIKKKPLEV	LE	8	14694.3	2.38	WB
HLA-C*04:01	FAM120C	PLPPPPPQL	PQ	8	16931.9	3.501	SB
HLA-C*04:01	MAGEC2	FPSWYKDAL	SF	1	6604.43	0.411	WB
HLA-C*04:01	CLCA4	TPDKSHNSGV	TD	3	16455.3	3.234	WB
HLA-C*04:01	KCNA2	TYDPEADHEC	QT	1	14008.4	2.09	WB
HLA-C*04:01	GTPBP4	RADDVQPYAF	VD	4	8453.33	0.674	SB
HLA-C*04:01	HSPA12A	SFTDPGVKKC	IT	3	22078.2	7.967	WB
HLA-C*04:01	RIC8A	VTPEGNPPTL	PT	9	15897.9	2.931	WB
HLA-C*04:01	RIC8A	TPEGNPPTLL	PT	8	16047	2.999	WB
HLA-C*04:01	TTC17	SIDDIIHEGL	GI	6	12990.6	1.701	SB
HLA-C*04:01	ATG16L2	KWQEEEGLRL	EG	7	10620.4	1.076	WB
HLA-C*04:01	DEPDC4	EFEDSNISLF	YF	10	3922.86	0.201	SB
HLA-C*04:01	FICD	VMEETYHHI	YH	8	9678.48	0.882	WB
HLA-C*04:01	FICD	TYHHIYHTV	YH	4	17880.9	4.104	WB
HLA-C*04:01	MED13L	TLDDRVGQRL	TV	6	9445.3	0.836	SB
HLA-C*04:01	NFATC4	SPPRPPYPSY	DS	1	24100.4	10.659	WB
HLA-C*04:01	STX1B	IFTDDMDSQM	IM	6	1337.1	0.049	SB
HLA-C*04:01	IST1	VPYEPDSVVM	NV	1	7500.09	0.53	SB
HLA-C*04:01	NLRP1	LYGDRFQFYF	HF	8	3669.73	0.178	WB
HLA-C*04:01	DHRS13	RVNHIGPLL	FL	9	9975.1	0.939	WB
HLA-C*04:01	DHRS13	HIGPLLTHL	FL	6	18733.1	4.719	WB
HLA-C*04:01	DHRS13	IGPLLTHLL	FL	5	12728	1.607	WB
HLA-C*04:01	TK1	ALDGTFQKPF	RK	8	12980.8	1.697	WB
HLA-C*04:01	SLC8A1	SYEFKSTVKL	DK	9	7707.4	0.561	WB
HLA-C*04:01	DHRS9	NMDLSPVECM	VE	8	10191.4	0.98	WB
HLA-C*04:01	DEFB132	AALGFLTQV	VA	2	17605.2	3.922	WB
HLA-C*04:01	TP53TG5	KQNEEFQEI	NE	5	17083.8	3.598	WB
HLA-C*04:01	B3GALNT1	YYEPIYRQDF	EY	2	3982.31	0.206	SB
HLA-C*04:01	ETV5	TLLDPANAHF	DP	5	6847.17	0.443	SB
HLA-C*04:01	ETV5	LLDPANAHFI	DP	4	5389	0.311	WB
HLA-C*04:01	USP53	AFKDEQRFQL	EF	2	5926.18	0.355	SB
HLA-C*04:01	TMEM131L	YFRMDSSTQF	AT	8	3915.1	0.201	SB
HLA-C*04:01	CDKN2AIP	EAPDKHGSSF	AS	9	11820.5	1.344	WB
HLA-C*04:01	CDKN2AIP	APDKHGSSFV	AS	8	11222.6	1.202	WB
HLA-C*04:01	ANKRD31	DFDRKELNPL	MN	8	14912.6	2.47	WB
HLA-C*04:01	PURA	RFFDVGSNKY	FD	4	8333.01	0.656	WB
HLA-C*04:01	PURA	FFDVGSNKYG	FD	3	9592.79	0.865	WB
HLA-C*04:01	HAVCR1	VPVTTVSTF	TT	5	14684.6	2.376	WB
HLA-C*04:01	GPRC6A	LAFDPKLQKF	FF	3	3954.57	0.204	SB
HLA-C*04:01	GPRC6A	AFDPKLQKFL	FF	2	3132.27	0.133	SB
HLA-C*04:01	MUC3A	TSPPITSSI	TP	4	13640.4	1.935	WB
HLA-C*04:01	MUC3A	TPLPTATNTL	GP	4	18649.8	4.654	WB
HLA-C*04:01	PDIA4	KRFDVSGYPL	TL	10	3477.72	0.161	WB
HLA-C*04:01	ODF1	SPYDPCNPCY	NS	1	9560.45	0.859	WB
HLA-C*04:01	ADAMTSL1	LVDNSDFQKF	SD	6	13604	1.92	WB
HLA-C*04:01	SVEP1	VIDEPPVIDW	AE	4	27583.2	16.944	WB
HLA-C*04:01	TENM1	KFDGIVTADI	AD	3	6201.43	0.377	WB
HLA-C*04:01	CPNE8	FYSNEDGSFTI	RS	3	10360.6	1.015	WB
HLA-C*04:01	DEPDC4	EFEDSNISLFL	YF	10	12588.8	1.565	WB
HLA-C*04:01	NFAT5	YHDQHITLVSV	PV	9	12075.9	1.413	WB
HLA-C*04:01	IST1	YVPYEPDSVVM	NV	2	6483.71	0.397	SB
HLA-C*04:01	NLRP1	YGDRFQFYF	HF	9	2039.16	0.083	SB
HLA-C*04:01	PSG9	GPDLPRIYPSF	VG	1	23118.1	9.272	WB
HLA-C*04:01	SPATA3	SPESTPQHSSL	QH	8	16669.5	3.355	WB
HLA-C*04:01	ETV5	VTLLDPANAHF	DP	6	10700.9	1.095	WB
HLA-C*04:01	ATP10D	VPEPGHIISPL	DG	5	15562.5	2.775	WB
HLA-C*04:01	CDKN2AIP	AEAPDKHGSSF	AS	10	14515.3	2.306	WB
HLA-C*04:01	PURA	KRFFDVGSNKY	FD	5	18826.1	4.791	WB
HLA-C*04:01	PURA	FFDVGSNKYGV	FD	3	4453.37	0.241	SB
HLA-C*04:01	GPRC6A	LLAFDPKLQKF	FF	4	8226.49	0.639	SB
HLA-C*04:01	GPRC6A	LAFDPKLQKFL	FF	3	16578.1	3.303	WB
HLA-C*04:01	GPRC6A	AFDPKLQKFLK	FF	2	19691.6	5.518	WB
HLA-C*04:01	SLC22A1	IFISPDLHW	MI	3	17945.4	4.15	WB
HLA-C*04:01	ZCWPW1	NSDGEDFPVAL	SN	1	19679.2	5.507	WB
HLA-C*04:01	PDIA4	RFDVSGYPLKI	TL	9	7134.71	0.48	WB
HLA-C*04:01	FAM120C	HPPLPPPPPQL	PQ	10	22654.6	8.671	WB
HLA-A*03:01	CC2D1B	RMQERIAK	HQ	3	624.18	1.336	WB
HLA-A*03:01	KITLG	LIFNPLVK	LI	2	720.66	1.443	WB
HLA-A*03:01	TMEM94	IMYMATGK	SY	3	223.6	0.689	WB
HLA-A*03:01	PTPRM	HLLPNTVK	PL	2	2472.79	2.928	WB
HLA-A*03:01	CD33	TLEPTHSK	GT	5	4259.58	4.018	WB
HLA-A*03:01	TDRD15	AIYRAVRK	IR	7	374.25	0.968	WB
HLA-A*03:01	ZNF638	TLFKAYPK	NK	8	349.14	0.93	WB
HLA-A*03:01	CCDC141	KVNMSIQK	EN	3	668.6	1.386	WB
HLA-A*03:01	CFAP65	RVSAQHRK	EA	4	2092.69	2.638	WB
HLA-A*03:01	CNTN4	ATPNWIQK	QT	2	4573.45	4.211	WB
HLA-A*03:01	RBM46	KLSPISMY	TS	3	1304.8	2.022	WB
HLA-A*03:01	WDR60	RVAPKSFK	LS	6	212.54	0.666	SB
HLA-A*03:01	EFCAB1	RVFRFFDK	GF	5	421.01	1.041	WB
HLA-A*03:01	USP20	ALQKSYQK	CQ	3	2623.36	3.033	WB
HLA-A*03:01	ATAD3C	RYIEAALGK	RA	6	2099	2.643	WB
HLA-A*03:01	ATAD3C	ALGKPSLVR	RA	1	573.68	1.272	SB
HLA-A*03:01	PGD	AQAFNDWNK	EN	5	1924.56	2.494	WB
HLA-A*03:01	MTOR	YAYKKNMWK	MK	4	39.62	0.156	SB
HLA-A*03:01	GJB3	ALLSGENKY	VE	6	3554.25	3.616	WB
HLA-A*03:01	WDR78	PVSPAGSQK	HQ	8	2862.75	3.196	WB
HLA-A*03:01	EXTL2	RVMGSRVLR	IS	5	97.5	0.371	SB
HLA-A*03:01	RBM15	RTTAPTGGK	EG	7	31.97	0.121	SB
HLA-A*03:01	RBM15	TGGKSPLKK	EG	2	7970.82	6.219	WB
HLA-A*03:01	LRIF1	YISPVNTVK	VI	2	256.48	0.755	SB
HLA-A*03:01	FLG2	GVSSGFGQH	QV	2	3940.43	3.843	WB
HLA-A*03:01	TRIM46	LFHPWGTEK	QE	8	1648.12	2.306	WB
HLA-A*03:01	LAMC2	RISATYGEY	RS	3	286.7	0.811	WB
HLA-A*03:01	ASPM	AAYRGYNVR	KN	7	1752.53	2.381	WB
HLA-A*03:01	SRGAP2	KQRLMEMYK	NK	9	51.99	0.208	SB
HLA-A*03:01	NTPCR	VVCVQSSRK	TV	2	324.65	0.89	WB
HLA-A*03:01	WAC	AGDTSPPNK	PT	4	7772.14	6.1	WB
HLA-A*03:01	CREM	SLTESTSAH	KT	6	4891.15	4.393	WB
HLA-A*03:01	USP54	SLNTSLTLK	KN	3	13.21	0.032	SB
HLA-A*03:01	IFIT2	VLLALKLQK	HQ	8	25.78	0.092	SB
HLA-A*03:01	RIC3	IIFKLSKGK	LI	2	48.96	0.195	SB
HLA-A*03:01	NELL1	KIIYMPNGY	FY	4	481.08	1.137	WB
HLA-A*03:01	C11orf94	ALLRSQPQR	LQ	8	316.18	0.873	SB
HLA-A*03:01	C11orf94	RSQPQRSQR	LQ	5	2887.82	3.212	WB
HLA-A*03:01	DTX4	KMEYHLPPH	IP	7	850.41	1.571	WB
HLA-A*03:01	MARK2	KFLILSPSK	NS	6	941.84	1.659	WB
HLA-A*03:01	CCDC87	SLPSPQATK	LP	5	134.46	0.477	SB
HLA-A*03:01	DYNC2H1	KARGGLLGR	LR	3	1097.31	1.815	WB
HLA-A*03:01	RNF26	AIAKSLVAY	MK	4	346.78	0.927	SB
HLA-A*03:01	CCDC15	VLAVLAERK	NK	9	363.79	0.952	WB
HLA-A*03:01	C12orf60	KTTDIDTLK	MD	4	427.79	1.053	SB
HLA-A*03:01	C12orf60	TTDIDTLKK	MD	3	3217.15	3.413	WB
HLA-A*03:01	RAPGEF3	GAGPSRPPK	TK	9	1076.71	1.794	WB
HLA-A*03:01	KITLG	LLIFNPLVK	LI	3	63.23	0.253	SB
HLA-A*03:01	TAOK3	HQLEVTPKK	NK	9	924.42	1.642	SB
HLA-A*03:01	XPO4	SILEERVTR	LI	2	4636.38	4.248	WB
HLA-A*03:01	FREM2	TSFKSIGTR	IK	4	1573.53	2.25	WB
HLA-A*03:01	LACC1	TVNDMIAEY	AD	4	2782.89	3.143	WB
HLA-A*03:01	DIS3	AFHTQLFLK	FL	8	900	1.617	WB
HLA-A*03:01	DIS3	HTQLFLKSK	FL	6	235.1	0.713	SB
HLA-A*03:01	FARP1	SQNLSPDTK	PQ	2	3989.85	3.87	WB
HLA-A*03:01	RNASE7	TMCKLLSGK	TL	6	62.08	0.249	WB
HLA-A*03:01	WDR89	NSQNISTTK	LI	5	1750.15	2.379	WB
HLA-A*03:01	SGPP1	HISMVLLTY	PH	1	402.44	1.009	WB
HLA-A*03:01	PSMC1	KLLKRERIK	LR	5	91.97	0.354	SB
HLA-A*03:01	AK7	ISFEDLLMR	RF	3	3073.69	3.328	WB
HLA-A*03:01	NUTM1	SQRYKALAR	WS	1	1944.97	2.51	WB
HLA-A*03:01	HERC1	RAYSGNLSH	YS	8	181.47	0.595	SB
HLA-A*03:01	CILP	QSAAHFRFY	PQ	1	1491	2.184	WB
HLA-A*03:01	BNC1	SSLHTPVDK	PH	4	589.45	1.293	WB
HLA-A*03:01	GNPTG	LSKEIKRKK	LK	8	7088.62	5.696	WB
HLA-A*03:01	C16orf96	HIESSVGRK	RS	5	816.31	1.539	WB
HLA-A*03:01	ARMC5	ASWDFPEGR	EG	8	4136.54	3.95	WB
HLA-A*03:01	TGFB1I1	CMPRSGAPK	HC	1	156.42	0.534	WB
HLA-A*03:01	OR1A2	STVFQVPSR	TR	9	1773.28	2.395	WB
HLA-A*03:01	OR1A2	TVFQVPSRK	TR	8	35.33	0.136	SB
HLA-A*03:01	CHD3	FSFGDNAIK	EG	4	1237.47	1.957	WB
HLA-A*03:01	MYH8	EVDRKIREK	AR	7	5099.03	4.507	WB
HLA-A*03:01	TOP2A	SVERIYQEK	KE	8	1222.43	1.942	WB
HLA-A*03:01	CCDC103	ELCKGLFQK	SL	2	1452.25	2.152	WB
HLA-A*03:01	UTP18	KGNFTPQKK	PT	5	1862.73	2.455	WB
HLA-A*03:01	COIL	GAKNPKSPK	KG	1	1359.79	2.073	WB
HLA-A*03:01	TMEM94	KNLQYIPKK	SY	5	2765.81	3.131	WB
HLA-A*03:01	TMEM94	SIMYMATGK	SY	4	23.9	0.077	SB
HLA-A*03:01	ACOX1	VVSKLFSEK	VS	3	38.2	0.149	SB
HLA-A*03:01	PTPRM	HLLPNTVK	PL	3	2472.79	2.928	WB
HLA-A*03:01	CCDC68	ALSSETPRK	TK	9	60.78	0.244	SB
HLA-A*03:01	CCDC68	LSSETPRKK	TK	8	2682.11	3.074	WB
HLA-A*03:01	ZNF792	RVHTGARPY	EA	6	452.24	1.093	WB
HLA-A*03:01	EML2	HTVLITCGK	PH	1	186.25	0.606	WB
HLA-A*03:01	CD33	GTLEPTHSK	GT	6	79.12	0.31	SB
HLA-A*03:01	ZNF460	KAFTLYSTY	HL	5	1001.73	1.718	WB
HLA-A*03:01	ZNF460	TLYSTYVLH	HL	2	164.85	0.556	SB
HLA-A*03:01	ZNF772	SANLPQHQK	HP	5	540.71	1.224	SB
HLA-A*03:01	RPS7	IAERRILPK	QE	3	990.36	1.706	WB
HLA-A*03:01	TDRD15	AIYRAVRKK	IR	7	17.25	0.047	SB
HLA-A*03:01	PROKR1	AISDFLVAR	IR	9	695.62	1.416	SB
HLA-A*03:01	ZNF638	NTLFKAYPK	NK	9	247.19	0.737	WB
HLA-A*03:01	ZNF638	TLFKAYPKK	NK	8	21.81	0.067	SB
HLA-A*03:01	SULT1C3	SVPTLILSK	GS	1	164.86	0.556	SB
HLA-A*03:01	NR4A2	LSAQQSSIK	GA	3	767.76	1.492	WB
HLA-A*03:01	FSIP2	RGFFANTDK	KR	1	735.19	1.459	WB
HLA-A*03:01	CDK15	GLAYIQHQH	HQ	6	3386.12	3.51	WB
HLA-A*03:01	CDK15	IQHQHVLHR	HQ	2	2522.27	2.963	WB
HLA-A*03:01	CDK15	LLQDIIHTK	HQ	3	134.18	0.476	SB
HLA-A*03:01	COL4A4	GLWGLIGPK	FW	3	48.4	0.193	SB
HLA-A*03:01	DEFB126	SMSSMAPTR	PR	9	437.14	1.069	WB
HLA-A*03:01	CRNKL1	ANVPFIQEK	PF	5	5581.87	4.814	WB
HLA-A*03:01	CRNKL1	FIQEKRHWK	PF	1	716.46	1.439	WB
HLA-A*03:01	BPIFB2	VVISSGLLY	FL	8	166.07	0.559	SB
HLA-A*03:01	DIDO1	KIFQPVIGA	EG	8	3425.92	3.535	WB
HLA-A*03:01	DIDO1	VIGAPGASK	EG	3	64	0.256	SB
HLA-A*03:01	ARFGAP1	EVWGSASTK	NK	9	920.5	1.638	WB
HLA-A*03:01	RFPL3	LSFWTVSLR	GS	2	238.8	0.72	WB
HLA-A*03:01	CNTN4	YATPNWIQK	QT	3	2497.69	2.945	WB
HLA-A*03:01	ARIH2OS	GQARAFSSR	AF	6	2175.23	2.705	WB
HLA-A*03:01	TBC1D23	RNMKSLVNK	GN	2	394.46	0.996	WB
HLA-A*03:01	MYLK	RTQAVLTVR	QR	9	538.63	1.221	SB
HLA-A*03:01	PLXNA1	KLYLKSKER	TR	9	181.56	0.595	SB
HLA-A*03:01	PLXNA1	YLKSKERGK	TR	7	1419.02	2.124	WB
HLA-A*03:01	MRPS22	RMIQVFFPK	YF	6	8.92	0.016	SB
HLA-A*03:01	MRPS22	QVFFPKEGR	YF	3	3437.2	3.543	WB
HLA-A*03:01	MRPS22	VFFPKEGRK	YF	2	1785.96	2.404	WB
HLA-A*03:01	SLC9A9	IVNQDELAK	IK	9	1031.4	1.749	WB
HLA-A*03:01	EIF2A	SGNEKPLSK	DE	4	1998.97	2.558	WB
HLA-A*03:01	TRIM59	NVYCILDKK	LI	5	779.5	1.504	WB
HLA-A*03:01	CLDN16	RNYPFSLRK	YF	5	123.94	0.449	SB
HLA-A*03:01	PCGF3	TLVFVVVTR	KV	3	1978.74	2.54	WB
HLA-A*03:01	PGM2	KLFENQRNY	LQ	6	137.55	0.485	SB
HLA-A*03:01	EPHA5	GSRDTFLKK	LR	3	135.72	0.48	SB
HLA-A*03:01	CENPC	VQAHSVHQK	ES	5	268.42	0.777	SB
HLA-A*03:01	CENPC	ATNRSVLAH	QL	7	353.09	0.936	SB
HLA-A*03:01	CENPC	VLAHEVHQK	QL	2	116.12	0.426	SB
HLA-A*03:01	PRKG2	QQAHVYSEK	EA	3	626.05	1.338	WB
HLA-A*03:01	RBM46	KLSPISMYS	TS	3	955.12	1.672	WB
HLA-A*03:01	DHFR	VLSDVQGEK	EG	7	96.9	0.369	SB
HLA-A*03:01	FAM172A	GLEYAFNEK	FL	2	1056.04	1.774	WB
HLA-A*03:01	DMXL1	HLPEGVEIK	IK	9	5971.95	5.047	WB
HLA-A*03:01	DMXL1	KSIKPSAGH	IK	1	1688.03	2.335	WB
HLA-A*03:01	PCDHGA1	VSLTADSQK	RQ	8	2002.58	2.561	WB
HLA-A*03:01	PCDHGC3	ILYEIPEER	HL	2	1120.4	1.839	WB
HLA-A*03:01	RBM27	HLSSNSFGR	SL	2	1495.14	2.188	WB
HLA-A*03:01	SLC17A2	GIIFSSIKY	NK	8	1181.62	1.899	WB
HLA-A*03:01	XPO5	RVFVKPLVV	LV	9	2739.66	3.114	WB
HLA-A*03:01	XPO5	VVFCPPEHY	LV	2	2988.2	3.275	WB
HLA-A*03:01	PHIP	KTILEFSVK	NF	6	77.53	0.304	SB
HLA-A*03:01	PHIP	TILEFSVKH	NF	5	5392.33	4.697	WB
HLA-A*03:01	CASP8AP2	ESASLPHSK	RS	2	4500.55	4.167	WB
HLA-A*03:01	KIAA0408	RQQEMYMLY	SY	6	642.33	1.357	WB
HLA-A*03:01	KIAA0408	YMLYPNEGK	SY	1	337.3	0.912	WB
HLA-A*03:01	ENPP3	VSGPIFDYK	NK	9	461.83	1.108	WB
HLA-A*03:01	SUMO4	VSMKQIRFR	LV	1	1300.5	2.018	WB
HLA-A*03:01	TFB1M	MLSDAAPEK	GE	8	122.96	0.446	SB
HLA-A*03:01	SLC22A1	MIFISPPLH	DP	7	391.33	0.992	WB
HLA-A*03:01	DNAH11	AVNILKTLK	FL	8	68.72	0.274	SB
HLA-A*03:01	DNAH11	TLKNSFFNY	FL	2	297.81	0.835	WB
HLA-A*03:01	ABCA13	ILHTHNVAR	PH	3	688.98	1.408	WB
HLA-A*03:01	SPDYE16	RVSPILPAH	EA	8	388.95	0.988	SB
HLA-A*03:01	MUC3A	TSATTPILR	SI	7	3533.97	3.604	WB
HLA-A*03:01	RASA4B	LLFQLELSH	RH	9	1225.85	1.945	WB
HLA-A*03:01	LRRN3	IYIPTIYQK	DY	2	3519.85	3.595	WB
HLA-A*03:01	GRM8	IFQSQITNK	YS	4	1800.14	2.413	WB
HLA-A*03:01	OR2A2	YSQRNAQLK	LQ	3	1274.77	1.994	WB
HLA-A*03:01	GALNT11	SLRPDLGTK	KG	7	52.48	0.21	SB
HLA-A*03:01	EXTL3	TVLDMIRTR	AD	4	3709.05	3.71	WB
HLA-A*03:01	THAP1	RVCNNKLLK	EV	2	51.46	0.205	SB
HLA-A*03:01	EFCAB1	RVFRFFDK	GF	6	421.01	1.041	WB
HLA-A*03:01	PRRC2B	ATWGREATK	FW	3	62.25	0.25	SB
HLA-A*03:01	CACNA1B	VLWALLTLH	FH	9	1009.92	1.727	WB
HLA-A*03:01	WWC3	LLAHVLQLK	VA	3	34.14	0.13	SB
HLA-A*03:01	GPR82	FLLLDKTQK	FQ	8	1027.35	1.745	WB
HLA-A*03:01	GPR82	LLLDKTQKK	FQ	7	149.6	0.516	SB
HLA-A*03:01	ATAD3C	AALGKPSLVR	RA	2	1808.77	2.419	WB
HLA-A*03:01	PGD	LINITANILK	EN	3	74	0.292	WB
HLA-A*03:01	MTOR	YAYKKNMWK	MK	5	39.62	0.156	SB
HLA-A*03:01	MTOR	TYAYKKNMWK	MK	5	185.18	0.603	WB
HLA-A*03:01	PABPC4	FSQRDPSLRK	WF	1	423.47	1.046	WB
HLA-A*03:01	POMGNT1	GSFHLGDTAK	KG	6	138.97	0.488	WB
HLA-A*03:01	CC2D1B	KARMQERIAK	HQ	5	709.43	1.431	WB
HLA-A*03:01	CC2D1B	RMQERIAKQY	HQ	3	441.63	1.076	WB
HLA-A*03:01	ORC1	RVSSRLDLTR	GD	7	220.95	0.684	SB
HLA-A*03:01	WDR78	MPVSPAGSQK	HQ	9	171.73	0.572	SB
HLA-A*03:01	EXTL2	KLPGRVMGSR	IS	9	461.07	1.107	WB
HLA-A*03:01	EXTL2	GRVMGSRVLR	IS	6	787.21	1.511	WB
HLA-A*03:01	RBM15	RTTAPTGGK	EG	8	31.97	0.121	SB
HLA-A*03:01	RBM15	HRTTAPTGGK	EG	8	482.95	1.14	WB
HLA-A*03:01	RBM15	APTGGKSPLK	EG	4	389.28	0.989	WB
HLA-A*03:01	RBM15	TGGKSPLKK	EG	3	7970.82	6.219	WB
HLA-A*03:01	LRIF1	IYISPVNTVK	VI	3	192.43	0.621	WB
HLA-A*03:01	TRIM46	KLFHPWGTEK	QE	9	5.85	0.009	SB
HLA-A*03:01	ASPM	RGYNVRQLIK	KN	4	119.8	0.437	WB
HLA-A*03:01	LAD1	ASEKTSISEK	LI	7	617.67	1.328	WB
HLA-A*03:01	OBSCN	RVSARCQLSH	GV	2	596.75	1.303	WB
HLA-A*03:01	EDARADD	SSCLLRAPTK	IK	10	301.25	0.843	WB
HLA-A*03:01	USP54	QSLNTSLTLK	KN	4	44.76	0.179	SB
HLA-A*03:01	USP54	SLNTSLTLKV	KN	3	154.01	0.528	WB
HLA-A*03:01	IFIT2	KVLLALKLQK	HQ	9	25.24	0.088	SB
HLA-A*03:01	RIC3	FLYILYIIFK	LI	8	113.12	0.417	WB
HLA-A*03:01	RIC3	ILYIIFKLSK	LI	5	18.05	0.05	SB
HLA-A*03:01	RIC3	YIIFKLSKGK	LI	3	196.07	0.629	WB
HLA-A*03:01	DTX4	KMEYHLPPH	IP	8	850.41	1.571	WB
HLA-A*03:01	MARK2	KFLILSPSKR	NS	6	1249.74	1.969	WB
HLA-A*03:01	CCDC87	PSLPSPQATK	LP	6	1534.3	2.219	WB
HLA-A*03:01	CCDC87	SPQATKSWEK	LP	2	1568.32	2.246	WB
HLA-A*03:01	CBL	KVERPPSPFH	SH	10	979.83	1.696	WB
HLA-A*03:01	FEZ1	KQYLNTVIPR	YR	10	334.12	0.907	WB
HLA-A*03:01	FEZ1	YLNTVIPREK	YR	8	132.12	0.471	WB
HLA-A*03:01	C12orf60	KTTDIDTLKK	MD	4	132.48	0.472	SB
HLA-A*03:01	C12orf40	VLNIEEQRIK	DE	5	1034.84	1.753	WB
HLA-A*03:01	NAV3	GTGKTYLENK	AE	8	390.01	0.99	WB
HLA-A*03:01	KITLG	QLLIFNPLVK	LI	4	103.96	0.39	WB
HLA-A*03:01	FREM2	RGYLGETSFK	IK	10	55.69	0.224	SB
HLA-A*03:01	DIS3	VAFHTQLFLK	FL	9	27.47	0.102	SB
HLA-A*03:01	OR4L1	KMITDLLTDH	IT	4	1561.75	2.241	WB
HLA-A*03:01	OR4L1	MITDLLTDHK	IT	3	499.65	1.165	WB
HLA-A*03:01	RNASE7	LTMCKLLSGK	TL	7	25.88	0.093	WB
HLA-A*03:01	WDR89	MNSQNISTTK	LI	6	319.53	0.88	WB
HLA-A*03:01	AK7	AISFEDLLMR	RF	4	2041.28	2.594	WB
HLA-A*03:01	LRRC57	KLRTLEGYDK	ET	4	67.79	0.27	WB
HLA-A*03:01	MYO9A	KAKRKRSVKK	IK	10	1670.93	2.323	WB
HLA-A*03:01	BNC1	SSSLHTPVDK	PH	5	499.41	1.164	WB
HLA-A*03:01	GNPTG	KELSKEIKRK	LK	10	467.05	1.116	WB
HLA-A*03:01	GNPTG	LSKEIKRKK	LK	9	7088.62	5.696	WB
HLA-A*03:01	TGFB1I1	SCMPRSGAPK	HC	2	319.6	0.88	WB
HLA-A*03:01	SHCBP1	RLQYDILEDR	HQ	3	1812.59	2.422	WB
HLA-A*03:01	TANGO6	RTLSLWIEQR	HL	5	749.68	1.474	WB
HLA-A*03:01	TANGO6	SLWIEQREAK	HL	2	271.42	0.782	WB
HLA-A*03:01	OR1A2	STVFQVPSRK	TR	9	45.07	0.181	SB
HLA-A*03:01	OR1A2	TVFQVPSRKS	TR	8	1541.01	2.224	WB
HLA-A*03:01	OR1A2	QVPSRKSLFK	TR	5	92.36	0.355	WB
HLA-A*03:01	MYH8	SEVDRKIREK	AR	8	1148.41	1.867	WB
HLA-A*03:01	CCDC103	RELCKGLFQK	SL	3	101.91	0.384	SB
HLA-A*03:01	COIL	KGAKNPKSPK	KG	2	877.66	1.595	WB
HLA-A*03:01	TMEM94	SMATGKNLQY	SY	10	295.85	0.831	WB
HLA-A*03:01	TMEM94	SSIMYMATGK	SY	5	37.81	0.148	WB
HLA-A*03:01	ACOX1	YVVSKLFSEK	VS	4	185.74	0.605	WB
HLA-A*03:01	ACOX1	SKLFSEKLLK	VS	1	16.12	0.043	SB
HLA-A*03:01	FOXK2	SIPHNLSLNR	RP	3	1320.01	2.036	WB
HLA-A*03:01	PTPRM	TQHLLPNTVK	PL	4	2053.82	2.605	WB
HLA-A*03:01	CCDC68	VALSSETPRK	TK	10	230.91	0.704	WB
HLA-A*03:01	CCDC68	ALSSETPRKK	TK	9	117.78	0.431	SB
HLA-A*03:01	CCDC68	LSSETPRKK	TK	9	2682.11	3.074	WB
HLA-A*03:01	ZNF675	KIHSGEIPYR	KR	10	256.81	0.756	SB
HLA-A*03:01	CD33	PGTLEPTHSK	GT	7	1194.9	1.913	WB
HLA-A*03:01	CD33	GTLEPTHSKN	GT	6	2283.53	2.79	WB
HLA-A*03:01	ZNF772	FSANLPQHQK	HP	6	878.81	1.596	WB
HLA-A*03:01	RPS7	FIAERRILPK	QE	4	61.17	0.245	WB
HLA-A*03:01	MATN3	SQGYTLNAEK	DE	9	547.69	1.234	WB
HLA-A*03:01	TDRD15	NAIYRAVRKK	IR	8	200.46	0.639	WB
HLA-A*03:01	TDRD15	AIYRAVRKKI	IR	7	471.45	1.123	WB
HLA-A*03:01	ITSN2	SGYLSGFQAK	RK	10	335.58	0.909	WB
HLA-A*03:01	ZNF638	TLFKAYPKK	NK	9	21.81	0.067	SB
HLA-A*03:01	ZNF638	NTLFKAYPKK	NK	9	212.83	0.667	WB
HLA-A*03:01	SLC4A10	VIYISDEMSK	NY	3	41.7	0.166	SB
HLA-A*03:01	SCRN3	QIYQSKLSVK	NK	6	35.17	0.135	SB
HLA-A*03:01	FSIP2	MCMFLQRAGK	IM	1	40.75	0.162	WB
HLA-A*03:01	FSIP2	RGFFANTDKK	KR	1	520.32	1.194	WB
HLA-A*03:01	CDK15	RGLAYIQHQH	HQ	7	2251.01	2.765	WB
HLA-A*03:01	CDK15	VLLQDIIHTK	HQ	4	144.38	0.501	SB
HLA-A*03:01	DEFB126	ASMSSMAPTR	PR	10	274.22	0.787	WB
HLA-A*03:01	CRNKL1	IANVPFIQEK	PF	6	690.41	1.41	WB
HLA-A*03:01	TTI1	IPQFAYALGK	GP	2	118.64	0.434	WB
HLA-A*03:01	ARFGAP1	WEVWGSASTK	NK	10	376.89	0.971	WB
HLA-A*03:01	MRPS22	RMIQVFFPK	YF	7	8.92	0.016	SB
HLA-A*03:01	MRPS22	QVFFPKEGR	YF	4	3437.2	3.543	WB
HLA-A*03:01	MRPS22	QVFFPKEGRK	YF	3	210.1	0.661	WB
HLA-A*03:01	MRPS22	VFFPKEGRK	YF	3	1785.96	2.404	WB
HLA-A*03:01	EIF2A	QSGNEKPLSK	DE	5	2035.46	2.589	WB
HLA-A*03:01	PGM2	KKLFENQRNY	LQ	7	694.28	1.414	WB
HLA-A*03:01	EPHA5	IIHREGVVTK	LR	4	124.54	0.45	SB
HLA-A*03:01	EPHA5	NGSRDTFLKK	LR	4	1404.69	2.112	WB
HLA-A*03:01	CENPC	SVQAHSVHQK	ES	6	71.81	0.284	SB
HLA-A*03:01	CENPC	SVLAHEVHQK	QL	3	88.36	0.342	SB
HLA-A*03:01	PRKG2	KQQAHVYSEK	EA	4	120.03	0.438	WB
HLA-A*03:01	RBM46	GTKLSPISMY	TS	5	2276.55	2.784	WB
HLA-A*03:01	DDX60	FSWKNKQHIK	NH	8	649.06	1.364	WB
HLA-A*03:01	DHFR	GVLSDVQGEK	EG	8	324.26	0.889	WB
HLA-A*03:01	DHFR	VQGEKGIKYK	EG	3	1703.64	2.346	WB
HLA-A*03:01	DMXL1	LLSELSNPEK	IK	10	225.85	0.694	WB
HLA-A*03:01	DMXL1	SELSNPEKSK	IK	8	764.93	1.489	WB
HLA-A*03:01	PCDHGC3	VILYEIPEER	HL	3	3412.82	3.527	WB
HLA-A*03:01	SYNPO	QVWKPSLCFK	FL	7	24.65	0.082	SB
HLA-A*03:01	CLINT1	VMNFSEIESK	YF	4	65.25	0.261	WB
HLA-A*03:01	ZNF354C	KLYMCEECGK	TM	4	45.21	0.181	WB
HLA-A*03:01	PHIP	KTILEFSVKH	NF	6	1571.98	2.249	WB
HLA-A*03:01	PHIP	ILEFSVKHSK	NF	4	43.16	0.173	SB
HLA-A*03:01	CASP8AP2	SESASLPHSK	RS	3	695.83	1.416	WB
HLA-A*03:01	LAMA4	SLYNFKHIYY	NY	10	21.83	0.067	SB
HLA-A*03:01	GJA1	KVNMRGGLLR	KN	3	119.91	0.437	SB
HLA-A*03:01	ENPP3	VVSGPIFDYK	NK	10	24.59	0.081	SB
HLA-A*03:01	MAP7	RLARETREER	RT	6	1993.57	2.553	WB
HLA-A*03:01	TFB1M	QMLSDAAPEK	GE	9	190.61	0.617	WB
HLA-A*03:01	DNAH11	VAVNILKTLK	FL	9	243.52	0.73	WB
HLA-A*03:01	DNAH11	KTLKNSFFNY	FL	3	135.19	0.479	WB
HLA-A*03:01	SPDYE16	RVSPILPAHH	EA	8	1268.94	1.988	WB
HLA-A*03:01	SPDYE16	VSPILPAHHK	EA	7	1019.51	1.737	WB
HLA-A*03:01	RASA4B	HTSETNTLFR	RH	1	1561.35	2.24	WB
HLA-A*03:01	LRRN3	CIYIPTIYQK	DY	3	18.28	0.05	SB
HLA-A*03:01	FSCN3	GTYLLFEACK	TL	5	144.34	0.501	WB
HLA-A*03:01	OR2A2	MLNPLIYSQR	LQ	9	595.86	1.302	WB
HLA-A*03:01	GALNT11	FSLRPDLGTK	KG	8	282.56	0.802	WB
HLA-A*03:01	GALNT11	SQGGGLVVLK	KG	3	980.22	1.696	WB
HLA-A*03:01	THAP1	KRVCNNKLLK	EV	3	131.33	0.469	WB
HLA-A*03:01	TAF2	AQFFGCFISR	QA	1	659.05	1.376	WB
HLA-A*03:01	ATAD2	KIHQRDWNPK	TQ	4	119.43	0.436	WB
HLA-A*03:01	USP20	RTDKKPALQK	CQ	9	63.3	0.254	SB
HLA-A*03:01	USP20	KPALQKSYQK	CQ	5	1312.33	2.029	WB
HLA-A*03:01	PRRC2B	HATWGREATK	FW	4	551.07	1.239	WB
HLA-A*03:01	SHROOM2	SLADYEHFEK	VE	9	73.65	0.29	SB
HLA-A*03:01	WWC3	CLLAHVLQLK	VA	4	25.35	0.089	WB
HLA-A*03:01	GPR82	IFLLLDKTQK	FQ	9	1267.43	1.987	WB
HLA-A*03:01	GPR82	FLLLDKTQKK	FQ	8	740.32	1.464	WB
HLA-A*03:01	NRK	RGYGSQTANR	HQ	6	1444.83	2.146	WB
HLA-A*03:01	NRK	GVMSDVTLPK	EG	1	11.5	0.026	SB
HLA-A*03:01	ATP11C	SQDSRSNNYK	SR	5	702.29	1.423	WB
HLA-A*03:01	PGD	FLINITANILK	EN	4	440.19	1.074	WB
HLA-A*03:01	MTOR	TVHPQVTYAYK	MK	11	255.39	0.753	SB
HLA-A*03:01	MTOR	VTYAYKKNMWK	MK	6	38.19	0.149	WB
HLA-A*03:01	MTOR	TYAYKKNMWK	MK	6	185.18	0.603	WB
HLA-A*03:01	ALDH4A1	GTFFCAVIDAK	SC	5	255.28	0.753	WB
HLA-A*03:01	GJB3	TLQALLSGENK	VE	9	554.11	1.244	WB
HLA-A*03:01	PABPC4	IMFSQRDPSLR	WF	3	552.2	1.241	WB
HLA-A*03:01	PABPC4	MFSQRDPSLRK	WF	2	735.48	1.459	WB
HLA-A*03:01	WDR78	TMPVSPAGSQK	HQ	10	519.72	1.193	SB
HLA-A*03:01	C1orf141	VIHECSAQTGK	MC	5	595.73	1.302	WB
HLA-A*03:01	RBMXL1	SSRDYPSSRDK	TK	11	1121.62	1.84	WB
HLA-A*03:01	RBM15	KHRTTAPTGGK	EG	9	359.75	0.946	WB
HLA-A*03:01	RBM15	HRTTAPTGGK	EG	9	482.95	1.14	WB
HLA-A*03:01	RBM15	APTGGKSPLK	EG	5	389.28	0.989	WB
HLA-A*03:01	LRIF1	VIYISPVNTVK	VI	4	102.23	0.385	SB
HLA-A*03:01	PRPF3	YPVTLGVYLTK	TY	1	964.12	1.681	WB
HLA-A*03:01	TRIM46	FKLFHPWGTEK	QE	10	49.64	0.198	SB
HLA-A*03:01	TRIM46	KLFHPWGTEKA	QE	9	95.16	0.364	SB
HLA-A*03:01	LAD1	SISEKIAVSEK	LI	2	657.03	1.373	WB
HLA-A*03:01	CYB5R1	APHTLGLPVGK	HP	2	557.08	1.248	SB
HLA-A*03:01	NTPCR	VVCVQSSRK	TV	4	324.65	0.89	WB
HLA-A*03:01	USP54	GQSLNTSLTLK	KN	5	134.62	0.477	SB
HLA-A*03:01	IFIT2	LKVLLALKLQK	HQ	10	397.98	1.001	WB
HLA-A*03:01	KIF20B	ISTSFEISRNK	LI	1	1638.1	2.299	WB
HLA-A*03:01	C11orf94	AVALLRSQPQR	LQ	10	3322.07	3.473	WB
HLA-A*03:01	MARK2	KFLILSPSK	NS	8	941.84	1.659	WB
HLA-A*03:01	MARK2	KKFLILSPSKR	NS	7	3759.35	3.74	WB
HLA-A*03:01	CCDC87	MPSLPSPQATK	LP	7	1239.88	1.959	WB
HLA-A*03:01	DYNC2H1	SVKARGGLLGR	LR	5	2972.02	3.265	WB
HLA-A*03:01	FEZ1	YLNTVIPREKK	YR	8	887.28	1.604	WB
HLA-A*03:01	C12orf60	KTTDIDTLK	MD	6	427.79	1.053	SB
HLA-A*03:01	C12orf60	TTDIDTLKK	MD	5	3217.15	3.413	WB
HLA-A*03:01	C12orf60	SKTTDIDTLKK	MD	5	4570.18	4.209	WB
HLA-A*03:01	KIAA1551	RVLDNSFCSGR	QR	11	1445.18	2.146	WB
HLA-A*03:01	KIAA1551	RESSTKGMPAK	QR	1	1613.66	2.28	WB
HLA-A*03:01	C12orf40	VLNIEEQRIK	DE	6	1034.84	1.753	WB
HLA-A*03:01	C12orf40	VLNIEEQRIKK	DE	5	650.67	1.366	WB
HLA-A*03:01	RAPGEF3	SQGAGPSRPPK	TK	11	2781.23	3.142	WB
HLA-A*03:01	KRT7	HIFEAQIAGLR	DH	1	3324.22	3.474	WB
HLA-A*03:01	MYO1A	AVKGVNRGNGK	KG	4	1217.64	1.937	WB
HLA-A*03:01	NAV3	KTYLENKLAEY	AE	5	630.45	1.343	WB
HLA-A*03:01	TAOK3	KNHQLEVTPKK	NK	11	2460.94	2.92	WB
HLA-A*03:01	DIS3	SVAFHTQLFLK	FL	10	57.52	0.231	SB
HLA-A*03:01	FARP1	TLSQNLSPDTK	PQ	4	997	1.713	WB
HLA-A*03:01	OR4L1	KMITDLLTDHK	IT	4	117.99	0.432	SB
HLA-A*03:01	RNASE7	SLTMCKLLSGK	TL	8	221.87	0.686	WB
HLA-A*03:01	RNASE7	KLLSGKHPNCR	TL	3	3135.16	3.365	WB
HLA-A*03:01	MYH6	RLDEAEQIPLK	AP	9	76.81	0.301	SB
HLA-A*03:01	WDR89	RMNSQNISTTK	LI	7	26.56	0.097	SB
HLA-A*03:01	PSMC1	KLLKRERIK	LR	7	91.97	0.354	SB
HLA-A*03:01	PSMC1	RLKLLKRERIK	LR	7	830.72	1.553	WB
HLA-A*03:01	LRRC57	TLEGYDKYMER	ET	1	1767	2.391	WB
HLA-A*03:01	BNC1	RSSSLHTPVDK	PH	6	298.35	0.836	WB
HLA-A*03:01	OR1A2	FSTVFQVPSRK	TR	10	880.13	1.597	WB
HLA-A*03:01	OR1A2	STVFQVPSRKS	TR	9	3035.35	3.305	WB
HLA-A*03:01	OR1A2	FQVPSRKSLFK	TR	6	1117.52	1.836	WB
HLA-A*03:01	MYH8	KSEVDRKIREK	AR	9	2427.38	2.896	WB
HLA-A*03:01	TOP2A	RLSVERIYQEK	KE	10	89.78	0.347	WB
HLA-A*03:01	TOP2A	RIYQEKTQLEH	KE	5	900.84	1.618	WB
HLA-A*03:01	COIL	KKGAKNPKSPK	KG	3	4637.38	4.248	WB
HLA-A*03:01	TMEM94	ATGKNLQYIPK	SY	8	775.1	1.499	WB
HLA-A*03:01	ACOX1	VSKLFSEKLLK	VS	2	62.12	0.249	SB
HLA-A*03:01	ACOX1	SKLFSEKLLKI	VS	1	829.34	1.551	WB
HLA-A*03:01	PTPRM	VTQHLLPNTVK	PL	5	963.93	1.681	WB
HLA-A*03:01	PTPRM	TQHLLPNTVK	PL	5	2053.82	2.605	WB
HLA-A*03:01	CCDC68	QVALSSETPRK	TK	11	1773.61	2.395	WB
HLA-A*03:01	CCDC68	ALSSETPRKK	TK	10	117.78	0.431	SB
HLA-A*03:01	CCDC68	SSETPRKKVSK	TK	7	6159.36	5.158	WB
HLA-A*03:01	DUS3L	VTCRFAGPHLR	AP	8	2386.19	2.866	WB
HLA-A*03:01	SCN1B	RVEWNGSRGTK	VE	3	420.99	1.041	WB
HLA-A*03:01	CD33	ILIPGTLEPTH	GT	10	5116.21	4.519	WB
HLA-A*03:01	CD33	IPGTLEPTHSK	GT	8	959.21	1.676	SB
HLA-A*03:01	ZNF460	TLYSTYVLHER	HL	2	1079.21	1.797	WB
HLA-A*03:01	RPS7	ERRILPKPTRK	QE	1	1379.09	2.09	WB
HLA-A*03:01	SOS1	RIRDIHELSVK	VR	3	111.13	0.411	SB
HLA-A*03:01	ZNF638	NTLFKAYPKK	NK	10	212.83	0.667	WB
HLA-A*03:01	SULT1C3	VDSVPTLILSK	GS	3	2646.02	3.049	WB
HLA-A*03:01	SLC4A10	SVIYISDEMSK	NY	4	214.03	0.669	WB
HLA-A*03:01	SCRN3	IQIYQSKLSVK	NK	7	1093.64	1.812	WB
HLA-A*03:01	CCDC141	YLRKVNMSIQK	EN	6	182.07	0.596	WB
HLA-A*03:01	FSIP2	KTDPMCMFLQR	IM	5	817.73	1.541	WB
HLA-A*03:01	CDK15	GLAYIQHQH	HQ	8	3386.12	3.51	WB
HLA-A*03:01	CDK15	IQHQHVLHR	HQ	4	2522.27	2.963	WB
HLA-A*03:01	CDK15	IVLLQDIIHTK	HQ	5	944.22	1.662	WB
HLA-A*03:01	COL4A4	RIPGLPGAPGR	MR	11	2407.56	2.882	WB
HLA-A*03:01	CRNKL1	AIANVPFIQEK	PF	7	280.28	0.798	SB
HLA-A*03:01	BPIFB2	GYVVISSGLLY	FL	10	2990.05	3.277	WB
HLA-A*03:01	TTI1	GIPQFAYALGK	GP	3	173.2	0.576	WB
HLA-A*03:01	SERINC3	KIQEADINADK	HQ	3	1593.71	2.265	WB
HLA-A*03:01	DIDO1	QPVIGAPGASK	EG	5	2413.87	2.886	WB
HLA-A*03:01	ARFGAP1	SWEVWGSASTK	NK	11	135.62	0.48	SB
HLA-A*03:01	CNTN4	TFYATPNWIQK	QT	5	1626.44	2.29	WB
HLA-A*03:01	PLXNA1	KLYLKSKERGK	TR	9	72.23	0.286	SB
HLA-A*03:01	SEC61A1	GLNMQLLAGAK	IN	3	576.73	1.276	WB
HLA-A*03:01	MRPS22	RDRMIQVFFPK	YF	8	85	0.331	WB
HLA-A*03:01	MRPS22	QVFFPKEGRK	YF	4	210.1	0.661	WB
HLA-A*03:01	PCGF3	TLVFVVVTR	KV	5	1978.74	2.54	WB
HLA-A*03:01	EPHA5	GQFDHPNIIHR	LR	11	5920.35	5.015	WB
HLA-A*03:01	EPHA5	NIIHREGVVTK	LR	5	2538.58	2.974	WB
HLA-A*03:01	CENPC	RSVQAHSVHQK	ES	7	331.57	0.903	SB
HLA-A*03:01	CENPC	RSVLAHEVHQK	QL	4	284.62	0.807	SB
HLA-A*03:01	FAM160A1	AVIGVAHPLIR	QG	4	3542.05	3.609	WB
HLA-A*03:01	RBM46	KLSPISMY	TS	6	1304.8	2.022	WB
HLA-A*03:01	RBM46	KLSPISMYSLK	TS	3	9.98	0.02	SB
HLA-A*03:01	MSH3	GLINTKRKRQK	LQ	10	1619.73	2.285	WB
HLA-A*03:01	LNPEP	HQWFGNLVNMK	TN	9	1108.02	1.826	WB
HLA-A*03:01	DMXL1	KLLSELSNPEK	IK	11	90.04	0.348	SB
HLA-A*03:01	PCDHGC3	ALNKASTVILY	HL	10	864.17	1.583	WB
HLA-A*03:01	PCDHGC3	ILYEIPEEREK	HL	2	221.31	0.685	SB
HLA-A*03:01	SYNPO	AQVWKPSLCFK	FL	8	319.95	0.88	WB
HLA-A*03:01	CLINT1	VVMNFSEIESK	YF	5	612.28	1.322	WB
HLA-A*03:01	PHIP	TILEFSVKHSK	NF	5	507.75	1.176	WB
HLA-A*03:01	CASP8AP2	RSESASLPHSK	RS	4	774.14	1.498	SB
HLA-A*03:01	CASP8AP2	ESASLPHSK	RS	4	4500.55	4.167	WB
HLA-A*03:01	MICAL1	CLQPLPQTDHK	HP	4	2312.58	2.812	WB
HLA-A*03:01	ENPP3	NVVSGPIFDYK	NK	11	638.07	1.352	WB
HLA-A*03:01	ECT2L	GLMELSKEDSK	EK	11	1079.01	1.797	WB
HLA-A*03:01	DAGLB	SSPKYPPLYPR	PR	11	1628.45	2.292	WB
HLA-A*03:01	DNAH11	KTLKNSFFNYR	FL	3	756.06	1.48	WB
HLA-A*03:01	DNAH11	TLKNSFFNYRK	FL	2	237.64	0.718	WB
HLA-A*03:01	ABCA13	KVSKSCQGILH	PH	11	4318.19	4.055	WB
HLA-A*03:01	ABCA13	ILHTHNVAR	PH	5	688.98	1.408	WB
HLA-A*03:01	SPDYE16	RVSPILPAHHK	EA	8	68.64	0.273	SB
HLA-A*03:01	GRM8	SQITNKSTEYK	YS	1	1225.86	1.945	WB
HLA-A*03:01	OR2A2	LIYSQRNAQLK	LQ	5	91.82	0.353	SB
HLA-A*03:01	GIMAP1	RQAGPEERLRR	WQ	2	5896.57	5.001	WB
HLA-A*03:01	GALNT11	YFSLRPDLGTK	KG	9	1533.85	2.219	WB
HLA-A*03:01	GALNT11	GTKSYGNISER	KG	1	3333.3	3.479	WB
HLA-A*03:01	GALNT11	SQGGGLVVLK	KG	4	980.22	1.696	WB
HLA-A*03:01	WDR60	KSFKPQQHGIR	LS	2	2364.67	2.85	WB
HLA-A*03:01	DOCK5	QQFRYSRSFRK	PS	8	511.29	1.181	WB
HLA-A*03:01	EXTL3	SIFNTVLDMIR	AD	8	1410.89	2.117	WB
HLA-A*03:01	TRIM14	LSFERVKSFFK	PR	5	120.95	0.44	WB
HLA-A*03:01	USP20	VRTDKKPALQK	CQ	10	1369.28	2.081	WB
HLA-A*03:01	USP20	RTDKKPALQKS	CQ	9	2232.93	2.751	WB
HLA-A*03:01	USP20	KKPALQKSYQK	CQ	6	4488.93	4.16	WB
HLA-A*03:01	PRRC2B	GHATWGREATK	FW	5	1481.85	2.177	WB
HLA-A*03:01	GPR82	IIFLLLDKTQK	FQ	10	789	1.513	WB
HLA-A*03:01	GPR82	IFLLLDKTQKK	FQ	9	1474	2.17	WB
HLA-A*03:01	NRK	SGVMSDVTLPK	EG	2	62.21	0.249	SB
HLA-A*03:01	ATP11C	SSQDSRSNNYK	SR	6	1381.62	2.092	WB
HLA-B*07:02	EXTL2	RVMGSRVL	IS	5	235.04	0.539	WB
HLA-B*07:02	RBM15	PTGGKSPL	EG	3	1661	1.686	WB
HLA-B*07:02	TCHH	SPSLRSIC	LS	3	2158.21	1.988	WB
HLA-B*07:02	CYB5R1	LPTAPHTL	HP	5	212.23	0.508	SB
HLA-B*07:02	IARS2	LPIEIKVI	LI	8	4354.13	3.172	WB
HLA-B*07:02	EDARADD	APTKSDLL	IK	4	2793.47	2.363	WB
HLA-B*07:02	RAG2	RPANLYRM	IM	8	112.38	0.333	SB
HLA-B*07:02	INTS5	SPRQLLGL	SR	3	23.99	0.091	SB
HLA-B*07:02	MARK2	SPSKRGTL	NS	1	22.65	0.081	SB
HLA-B*07:02	PELI3	RPPYTLRI	AL	6	1025.53	1.257	WB
HLA-B*07:02	CCDC87	SPQATKSW	LP	2	5331.07	3.687	WB
HLA-B*07:02	PAAF1	KPSLWGSL	YW	5	32.38	0.12	SB
HLA-B*07:02	CBL	RPPSPFHM	SH	7	538.11	0.872	SB
HLA-B*07:02	FEZ1	IPREKKAS	YR	3	5098.64	3.561	WB
HLA-B*07:02	KCNA5	APHQPRAP	PR	6	285.23	0.598	WB
HLA-B*07:02	KCNA5	PHQPRAPA	PR	5	1187.98	1.388	WB
HLA-B*07:02	MED13L	TPDDRTVL	LP	2	1227.85	1.418	SB
HLA-B*07:02	NCOR2	TPPPGLPA	PT	1	2375.34	2.127	WB
HLA-B*07:02	XPO4	IPLLTSIL	LI	7	425.62	0.765	WB
HLA-B*07:02	OR4L1	TPKMITDL	IT	6	1071.8	1.29	WB
HLA-B*07:02	KLHL33	APLPSPCV	HC	7	3951.49	2.954	WB
HLA-B*07:02	AKAP6	SPKGEVQL	AG	4	1137.81	1.346	SB
HLA-B*07:02	CILP	APQSAAHF	PQ	3	2315.81	2.09	WB
HLA-B*07:02	C16orf96	APHIESSV	RS	7	1182.93	1.384	WB
HLA-B*07:02	TANGO6	AALRTLSL	HL	8	4656.38	3.333	WB
HLA-B*07:02	OR1A2	VPSRKSLF	TR	4	1548.43	1.627	WB
HLA-B*07:02	SAMD4B	SPQVPGVW	EV	7	5160.08	3.595	WB
HLA-B*07:02	EML2	HPTDHTVL	PH	5	402.44	0.739	SB
HLA-B*07:02	SOS1	RIRDIHEL	VR	3	899.54	1.161	WB
HLA-B*07:02	DNAH6	IPSPLMCL	RM	6	632.11	0.953	SB
HLA-B*07:02	ANO7	RPQPQFAA	RQ	3	438.56	0.78	WB
HLA-B*07:02	TTI1	IPQFAYAL	GP	2	250.82	0.559	WB
HLA-B*07:02	CNTN4	TPNWIQKI	QT	1	5555.72	3.804	WB
HLA-B*07:02	RASSF1	DPRKFALL	FL	8	3591.13	2.782	WB
HLA-B*07:02	CLDN16	GPERNYPF	YF	8	2421.32	2.155	WB
HLA-B*07:02	CLDN16	YPFSLRKA	YF	3	1614.8	1.662	WB
HLA-B*07:02	CCDC149	APAPPGLA	GA	1	955.91	1.204	WB
HLA-B*07:02	CWH43	APGSREYL	DE	6	537.78	0.872	SB
HLA-B*07:02	NR3C2	SPNNVTLI	RI	8	1680.12	1.695	WB
HLA-B*07:02	DCLK2	VPAPTPPT	ET	8	2991.89	2.463	WB
HLA-B*07:02	DCLK2	APTPPTSP	ET	6	3097.23	2.517	WB
HLA-B*07:02	RBM46	SPISMYSL	TS	1	114.77	0.338	SB
HLA-B*07:02	FAM172A	FPDTLEGL	FL	8	4873.03	3.443	WB
HLA-B*07:02	CTNNA1	MVRAASAL	RS	6	65.9	0.218	WB
HLA-B*07:02	MAPK14	SPVGSGAW	YW	8	2488.57	2.195	WB
HLA-B*07:02	GLO1	PQPPSGPL	GP	7	600.63	0.925	WB
HLA-B*07:02	TFB1M	APEKLRIV	GE	3	2384.97	2.133	WB
HLA-B*07:02	DAGLB	YPRGRIIH	PR	3	1859.45	1.802	WB
HLA-B*07:02	DAGLB	PRGRIIHL	PR	2	1071.93	1.29	WB
HLA-B*07:02	SP4	SPDQLTSV	QS	7	2943.28	2.439	WB
HLA-B*07:02	SPDYE16	LPAHHKDF	EA	3	3102.76	2.52	WB
HLA-B*07:02	KRIT1	TARMLSAL	IS	6	572.07	0.899	WB
HLA-B*07:02	MUC3A	TPILRPTI	SI	3	432.76	0.773	SB
HLA-B*07:02	GALNT11	RPSQGGGL	KG	5	42	0.151	SB
HLA-B*07:02	SMARCA2	SPMSRGGP	GR	5	280.64	0.593	WB
HLA-B*07:02	USP20	KPALQKSY	CQ	5	6696.82	4.424	WB
HLA-B*07:02	PHKA2	VPFSPMTL	VS	4	301.47	0.619	SB
HLA-B*07:02	USP9X	VPVYIMDL	DY	4	2329.05	2.098	WB
HLA-B*07:02	TTLL10	IPGVVIDTL	ED	7	1293.69	1.465	WB
HLA-B*07:02	ATAD3C	TGRYIEAAL	RA	8	1561.82	1.634	WB
HLA-B*07:02	ATAD3C	EAALGKPSL	RA	3	3613.11	2.793	WB
HLA-B*07:02	PTPRU	EPNGLITVY	QV	8	12781.3	8.107	WB
HLA-B*07:02	HIVEP3	GAREPQASA	PG	1	1646.2	1.678	WB
HLA-B*07:02	ORC1	RLDLTRMCF	GD	3	4748.22	3.38	WB
HLA-B*07:02	SSBP3	GPGAGRPPP	WP	8	2231.03	2.035	WB
HLA-B*07:02	SSBP3	RPPPNPNSA	WP	3	513.42	0.851	SB
HLA-B*07:02	WDR78	MPVSPAGSQ	HQ	9	1662.47	1.686	WB
HLA-B*07:02	EXTL2	GSRVLRLSL	IS	2	262.63	0.573	WB
HLA-B*07:02	RBM15	APTGGKSPL	EG	4	7.05	0.016	SB
HLA-B*07:02	RBM15	PTGGKSPL	EG	4	1661	1.686	WB
HLA-B*07:02	PRPF3	YPVTLGVYL	TY	1	127.14	0.364	SB
HLA-B*07:02	ARNT	SPPGAPTAS	LP	2	4128.05	3.043	WB
HLA-B*07:02	CYB5R1	APHTLGLPV	HP	2	12.16	0.037	SB
HLA-B*07:02	GPR158	APHLANDTL	AD	7	55.5	0.19	SB
HLA-B*07:02	KIF20B	QTEPISTSF	LI	5	13380.8	8.544	WB
HLA-B*07:02	KIF20B	EPISTSFEI	LI	3	1585.3	1.646	WB
HLA-B*07:02	SLIT1	VPRCSNKHL	VP	2	12.97	0.04	SB
HLA-B*07:02	FRG2B	AAYVFPAEL	SL	9	5608.81	3.831	WB
HLA-B*07:02	C11orf94	QPQRSQRSV	LQ	3	80.22	0.251	SB
HLA-B*07:02	INTS5	EALSPRQLL	SR	6	6201.49	4.148	WB
HLA-B*07:02	INTS5	SPRQLLGLV	SR	3	14.72	0.048	SB
HLA-B*07:02	TAF6L	IPKGCADTA	ED	7	1055.61	1.279	WB
HLA-B*07:02	MARK2	SPSKRGTLE	NS	1	2055.87	1.924	WB
HLA-B*07:02	PELI3	RPPYTLRIY	AL	6	2080.41	1.94	WB
HLA-B*07:02	CCDC87	MPSLPSPQA	LP	7	346.47	0.674	SB
HLA-B*07:02	PAAF1	HPPGKPSLW	YW	9	6094.07	4.085	WB
HLA-B*07:02	PAAF1	KPSLWGSLT	YW	5	483.4	0.824	WB
HLA-B*07:02	DYNC2H1	SVKARGGLL	LR	5	506.6	0.845	WB
HLA-B*07:02	EXPH5	KPLTWGMDA	SW	5	593.23	0.919	WB
HLA-B*07:02	CBL	RPPSPFHMA	SH	7	368.78	0.698	SB
HLA-B*07:02	CBL	SPFHMAPQA	SH	4	943.71	1.195	WB
HLA-B*07:02	FEZ1	IPREKKASP	YR	3	1003.8	1.241	SB
HLA-B*07:02	NCAPD3	NPVMFFPHF	QP	7	1557.23	1.631	WB
HLA-B*07:02	NCAPD3	FPHFIECIF	QP	2	687.86	0.999	WB
HLA-B*07:02	KCNA5	APHQPRAPA	PR	6	6.84	0.015	SB
HLA-B*07:02	KCNA5	QPRAPAPGA	PR	3	129.92	0.369	SB
HLA-B*07:02	RAPGEF3	RPPKPGRNR	TK	4	10791.9	6.771	WB
HLA-B*07:02	RAPGEF3	KPGRNRYTV	TK	1	31.2	0.116	SB
HLA-B*07:02	KRT7	LPHIFEAQI	DH	3	1078.82	1.295	WB
HLA-B*07:02	LRP1	YPTCGQSEF	PQ	6	117.79	0.345	SB
HLA-B*07:02	MED13L	TPDDRTVLV	LP	2	2213.91	2.024	SB
HLA-B*07:02	TAOK3	TPKKEHKTI	NK	4	200.78	0.491	SB
HLA-B*07:02	NCOR2	MASTPPPGL	PT	4	4689.4	3.35	WB
HLA-B*07:02	CDK8	GPARGRVKI	EA	3	33.35	0.123	SB
HLA-B*07:02	MAB21L1	AGAENRLQM	EG	2	5054.04	3.536	WB
HLA-B*07:02	POSTN	LPLLEAADL	SP	2	848.85	1.12	WB
HLA-B*07:02	FARP1	APANVTLSQ	PQ	9	1490.08	1.594	WB
HLA-B*07:02	OR4L1	TPKMITDLL	IT	6	183.95	0.466	SB
HLA-B*07:02	KLHL33	LPSPCVGAA	HC	5	101.85	0.308	WB
HLA-B*07:02	KLHL33	SPCVGAASA	HC	3	1060.41	1.282	WB
HLA-B*07:02	AKAP6	SPKGEVQLC	AG	4	3929.32	2.944	WB
HLA-B*07:02	PSEN1	QPYMDQLAF	FY	3	226.53	0.528	SB
HLA-B*07:02	NUTM1	RQSQRYKAL	WS	3	2069.86	1.933	WB
HLA-B*07:02	UBR1	AARLHPQKI	RP	6	3518.14	2.745	WB
HLA-B*07:02	UBR1	HPQKIMAQM	RP	2	34.11	0.125	SB
HLA-B*07:02	MYO9A	SVKKSNVAL	IK	4	92.03	0.284	SB
HLA-B*07:02	SYNM	SVRERGVPI	EG	6	68.25	0.224	SB
HLA-B*07:02	SYNM	RERGVPISL	EG	4	3181.98	2.565	WB
HLA-B*07:02	BAIAP3	QPSLEICPF	FL	4	844.76	1.117	WB
HLA-B*07:02	SH2B1	KVRGPSEYI	ER	3	1156.35	1.361	WB
HLA-B*07:02	ATP2A1	LPMIFKLGA	RG	8	424.65	0.764	WB
HLA-B*07:02	TANGO6	AAALRTLSL	HL	9	88.24	0.274	SB
HLA-B*07:02	ATXN1L	VPYASSLAE	LS	6	1253.31	1.437	WB
HLA-B*07:02	OR1A2	FQVPSRKSL	TR	6	2597.8	2.257	WB
HLA-B*07:02	TOP2A	RIYQEKTQL	KE	5	1479.99	1.588	WB
HLA-B*07:02	ITGA2B	LPQTKTPES	VE	8	2774.77	2.353	WB
HLA-B*07:02	UTP18	TPQKKPVWV	PT	1	921.68	1.178	SB
HLA-B*07:02	MKS1	VPSFLVARM	EA	7	172.55	0.447	SB
HLA-B*07:02	MED13	FADLSHHDL	IS	5	4478.79	3.24	WB
HLA-B*07:02	TMEM94	KPPHSSIMY	SY	9	7180.25	4.705	WB
HLA-B*07:02	TMEM94	PPHSSIMYM	SY	8	2642.85	2.282	WB
HLA-B*07:02	FOXK2	NSIPHNLSL	RP	4	2727.74	2.328	WB
HLA-B*07:02	PTPRM	SAFIVTQHL	PL	9	6856.95	4.511	WB
HLA-B*07:02	CCDC68	TPRKKVSKA	TK	4	119.46	0.348	SB
HLA-B*07:02	DUS3L	TCRFAGPHL	AP	7	3662.87	2.818	WB
HLA-B*07:02	EML2	HPTDHTVLI	PH	5	298.18	0.615	SB
HLA-B*07:02	ZNF160	SPLQNIPSS	QN	5	2404.15	2.144	WB
HLA-B*07:02	ZNF264	SPGDRVQSH	RQ	7	6555.87	4.348	WB
HLA-B*07:02	ITSN2	SGFQAKNAL	RK	6	2612.2	2.265	WB
HLA-B*07:02	CENPA	RIRPLEEGL	GP	4	847.06	1.119	WB
HLA-B*07:02	ZNF638	YPKKGVGQA	NK	3	142.2	0.392	SB
HLA-B*07:02	DNAH6	SPLMCLEVL	RM	4	56.56	0.193	WB
HLA-B*07:02	CCDC141	YLRKVNMSI	EN	6	373.99	0.704	WB
HLA-B*07:02	CFAP65	RVSAQHRKL	EA	4	498.13	0.838	WB
HLA-B*07:02	CFAP65	VSAQHRKLL	EA	3	2992.02	2.463	WB
HLA-B*07:02	DOCK10	EPTVGVEEF	EG	5	10716.7	6.726	WB
HLA-B*07:02	ANO7	RPQPQFAAS	RQ	3	64.04	0.214	SB
HLA-B*07:02	FASTKD5	DPQDLINVL	TP	2	6426.64	4.276	WB
HLA-B*07:02	MCM5	RAKATRIYI	SY	8	644.19	0.963	WB
HLA-B*07:02	EFHB	LPVEVHIGL	DH	6	127.48	0.364	SB
HLA-B*07:02	ARIH2OS	RAFSSRRVV	AF	3	267.59	0.579	WB
HLA-B*07:02	ZIC4	TPSALVSPF	SF	9	24.71	0.094	SB
HLA-B*07:02	HPS3	KTQIVPTEL	GT	2	6906.54	4.541	WB
HLA-B*07:02	TRIM59	EIRAQQLEL	EA	4	2204.63	2.018	WB
HLA-B*07:02	TRIM59	QPLNVYCIL	LI	8	345.25	0.672	WB
HLA-B*07:02	CLDN16	YPFSLRKAY	YF	3	285.99	0.599	SB
HLA-B*07:02	CCDC149	APAPPGLAI	GA	1	7.89	0.018	SB
HLA-B*07:02	CWH43	SAPGSREYL	DE	7	6139.67	4.112	WB
HLA-B*07:02	CENPC	SEATNRSVL	QL	9	3397.46	2.683	WB
HLA-B*07:02	UGT2B11	VLASSASTL	IT	8	2902.07	2.419	WB
HLA-B*07:02	NR3C2	SPNNVTLIS	RI	8	1230.08	1.42	WB
HLA-B*07:02	DCLK2	VPAPTPPTS	ET	8	2463.92	2.18	WB
HLA-B*07:02	DCLK2	APTPPTSPT	ET	6	80.46	0.252	SB
HLA-B*07:02	FAM160A1	AVIGVAHPL	QG	4	1612.46	1.661	WB
HLA-B*07:02	RBM46	YPGTKLSPI	TS	7	19.03	0.066	SB
HLA-B*07:02	RBM46	GTKLSPISM	TS	5	7589.4	4.938	WB
HLA-B*07:02	DDX60	HIKDAYTTL	NH	1	1316.07	1.481	WB
HLA-B*07:02	ACTBL2	APIYEGYAL	VA	1	24.97	0.095	SB
HLA-B*07:02	CTNNA1	MVRAASALL	RS	6	29.65	0.111	SB
HLA-B*07:02	PCDHGA1	TADSQKSHL	RQ	5	10029.3	6.312	WB
HLA-B*07:02	PHACTR1	DSRENGQSL	LR	3	3554.02	2.764	WB
HLA-B*07:02	GLO1	EPQPPSGPL	GP	8	73.76	0.237	SB
HLA-B*07:02	GLO1	GPLTDEAAL	GP	2	745.46	1.043	WB
HLA-B*07:02	XPO5	RVFVKPLVV	LV	9	5250.98	3.644	WB
HLA-B*07:02	PHIP	IPGKTILEF	NF	9	247.52	0.555	SB
HLA-B*07:02	PHIP	FSVKHSKAL	NF	1	1037.33	1.266	WB
HLA-B*07:02	GJA1	KVNMRGGLL	KN	3	619.99	0.942	WB
HLA-B*07:02	TNFAIP3	GPFSAPPTA	HF	3	1569.61	1.638	WB
HLA-B*07:02	SUMO4	YCEPRGVSM	LV	7	4692.14	3.352	WB
HLA-B*07:02	TFB1M	APEKLRIVH	GE	3	2663.11	2.293	WB
HLA-B*07:02	SLC22A1	FISPPLHWL	DP	5	5111.68	3.568	WB
HLA-B*07:02	SLC22A1	SPPLHWLNI	DP	3	320.19	0.643	WB
HLA-B*07:02	DAGLB	YPRGRIIHL	PR	3	6.48	0.013	SB
HLA-B*07:02	SP4	SPDQLTSVH	QS	7	4966.39	3.488	WB
HLA-B*07:02	SPDYE16	SPILPAHHK	EA	6	7981.7	5.16	WB
HLA-B*07:02	MUC3A	NTSATTPSL	MN	1	4127.16	3.043	WB
HLA-B*07:02	MUC3A	TPILRPTIT	SI	3	1309.79	1.477	WB
HLA-B*07:02	SSPO	TTHSQRRAF	HR	7	1436.31	1.56	WB
HLA-B*07:02	GALNT11	RPDLGTKSY	KG	5	983.7	1.226	SB
HLA-B*07:02	GALNT11	RPSQGGGL	KG	6	42	0.151	SB
HLA-B*07:02	GALNT11	RPSQGGGLV	KG	5	19.95	0.07	SB
HLA-B*07:02	WDR60	APKSFKPQQ	LS	4	8694.23	5.549	WB
HLA-B*07:02	WDR60	QLSSAFPSL	LS	8	5084.7	3.553	WB
HLA-B*07:02	ENPP2	RILTILQSL	WS	8	1272.1	1.45	WB
HLA-B*07:02	TMEM71	SPTYIFPSF	CY	4	46.38	0.164	SB
HLA-B*07:02	SMARCA2	SPMSRGGPT	GR	5	13.51	0.042	SB
HLA-B*07:02	SNAPC3	LSEPPASAL	RS	2	3088.86	2.512	WB
HLA-B*07:02	TRIM14	RVKSFFKGL	PR	1	831.44	1.106	WB
HLA-B*07:02	PTGS1	SPEYWKQST	PQ	7	1810.61	1.773	WB
HLA-B*07:02	SHROOM2	HFEKMKSAL	VE	3	4069.42	3.009	WB
HLA-B*07:02	TLR8	IPCVKYLDL	HC	3	1626.04	1.668	WB
HLA-B*07:02	PHKA2	SPMTLPTKV	VS	1	69.35	0.227	SB
HLA-B*07:02	NPHP4	RPAVQASQEL	HQ	8	12.16	0.037	SB
HLA-B*07:02	MTOR	LPEARDVGSI	SR	5	627.48	0.949	WB
HLA-B*07:02	MTOR	EARDVGSITL	SR	3	3413.37	2.691	WB
HLA-B*07:02	SSBP3	GPGAGRPPP	WP	9	2231.03	2.035	WB
HLA-B*07:02	SSBP3	RPPPNPNSA	WP	4	513.42	0.851	SB
HLA-B*07:02	EXTL2	LPGRVMGSRV	IS	8	141.45	0.39	WB
HLA-B*07:02	EXTL2	RVMGSRVLRL	IS	5	210.07	0.505	WB
HLA-B*07:02	RBM15	APTGGKSPL	EG	5	7.05	0.016	SB
HLA-B*07:02	RBM15	TAPTGGKSPL	EG	5	48.48	0.169	SB
HLA-B*07:02	RBM15	APTGGKSPLK	EG	4	289.62	0.604	WB
HLA-B*07:02	ARNT	SPPGAPTAS	LP	3	4128.05	3.043	WB
HLA-B*07:02	TCHH	SPLQRSICDI	LQ	4	458.39	0.801	WB
HLA-B*07:02	TCHH	SPSLRSICDI	LS	3	446.83	0.789	WB
HLA-B*07:02	AQP10	GAPAEIMGHL	QG	1	944.75	1.196	WB
HLA-B*07:02	CYB5R1	LPTAPHTLGL	HP	5	38.69	0.141	SB
HLA-B*07:02	CYB5R1	TAPHTLGLPV	HP	3	109.39	0.326	WB
HLA-B*07:02	EDARADD	LLRAPTKSDL	IK	7	516.92	0.854	WB
HLA-B*07:02	GPR158	SAPHLANDTL	AD	8	297.74	0.615	SB
HLA-B*07:02	MYOF	TPEKAKKYYL	RE	3	844.41	1.117	WB
HLA-B*07:02	SLIT1	TVPRCSNKHL	VP	3	96.74	0.296	WB
HLA-B*07:02	RAG2	RPANLYRMRV	IM	8	23.66	0.09	SB
HLA-B*07:02	C11orf94	SQPQRSQRSV	LQ	4	168.03	0.439	SB
HLA-B*07:02	C11orf94	QPQRSQRSVP	LQ	3	2074.12	1.936	WB
HLA-B*07:02	TAF6L	IPKGCADTAV	ED	7	111.24	0.33	WB
HLA-B*07:02	MARK2	SPSKRGTL	NS	3	22.65	0.081	SB
HLA-B*07:02	PELI3	RPPYTLRIYA	AL	6	184.87	0.467	WB
HLA-B*07:02	CCDC87	KMPSLPSPQA	LP	8	2371.49	2.124	WB
HLA-B*07:02	CCDC87	MPSLPSPQAT	LP	7	734.29	1.035	WB
HLA-B*07:02	CCDC87	LPSPQATKSW	LP	4	4391.74	3.192	WB
HLA-B*07:02	PAAF1	KPSLWGSLTC	YW	5	895.72	1.158	WB
HLA-B*07:02	CBL	RPPSPFHMAP	SH	7	808.47	1.089	WB
HLA-B*07:02	FEZ1	VIPREKKASP	YR	4	5504.51	3.778	WB
HLA-B*07:02	FEZ1	IPREKKASPP	YR	3	1261.64	1.443	WB
HLA-B*07:02	NCAPD3	RNPVMFFPHF	QP	8	733.12	1.034	WB
HLA-B*07:02	KCNA5	HPPAPHQPRA	PR	9	1097.39	1.31	WB
HLA-B*07:02	KCNA5	PAPHQPRAPA	PR	7	203.36	0.495	WB
HLA-B*07:02	KCNA5	APHQPRAPAP	PR	6	220.19	0.519	SB
HLA-B*07:02	KCNA5	HQPRAPAPGA	PR	4	319.83	0.642	WB
HLA-B*07:02	ITPR2	FPVQNICEYL	PQ	4	651.21	0.969	WB
HLA-B*07:02	RAPGEF3	RPPKPGRNRY	TK	4	1453.9	1.572	WB
HLA-B*07:02	RAPGEF3	KPGRNRYTVM	TK	1	8.49	0.02	SB
HLA-B*07:02	KRT7	RLPHIFEAQI	DH	4	855.39	1.126	WB
HLA-B*07:02	MED13L	STPDDRTVLV	LP	3	5846.7	3.949	WB
HLA-B*07:02	TAOK3	VTPKKEHKTI	NK	5	2341.07	2.106	WB
HLA-B*07:02	TAOK3	TPKKEHKTIL	NK	4	132.27	0.374	SB
HLA-B*07:02	CDK8	GPARGRVKIA	EA	3	403.35	0.74	WB
HLA-B*07:02	OR4L1	TTPKMITDLL	IT	7	1176.06	1.378	WB
HLA-B*07:02	KLHL33	APLPSPCVGA	HC	7	1905.02	1.831	WB
HLA-B*07:02	KLHL33	SPCVGAASAV	HC	3	74.85	0.239	WB
HLA-B*07:02	MYH6	IPLKGGKKQL	AP	2	273.38	0.585	SB
HLA-B*07:02	PSEN1	VQPYMDQLAF	FY	4	647.45	0.966	WB
HLA-B*07:02	UBR1	AARLHPQKIM	RP	6	2602.69	2.26	WB
HLA-B*07:02	UBR1	LHPQKIMAQM	RP	3	442.34	0.784	WB
HLA-B*07:02	CILP	APQSAAHFRF	PQ	3	465.61	0.808	WB
HLA-B*07:02	MYO9A	RSVKKSNVAL	IK	5	221.61	0.521	WB
HLA-B*07:02	SH2B1	KVRGPSEYIM	ER	3	771.48	1.063	WB
HLA-B*07:02	ATP2A1	LPMIFKLGAL	RG	8	8.68	0.022	SB
HLA-B*07:02	TANGO6	RAAALRTLSL	HL	10	32.1	0.119	SB
HLA-B*07:02	PKD1L2	GPLCPTQGSY	NP	2	3020.02	2.477	WB
HLA-B*07:02	OR1A2	VPSRKSLFKA	TR	4	1044.59	1.271	WB
HLA-B*07:02	ITGA2B	TPESCFNIQM	VE	3	891.47	1.155	WB
HLA-B*07:02	TMEM94	YIPKKTQHYF	SY	1	682.69	0.994	WB
HLA-B*07:02	TMEM94	KPPHSSIMYM	SY	9	109.39	0.326	SB
HLA-B*07:02	CCDC68	TPRKKVSKA	TK	5	119.46	0.348	SB
HLA-B*07:02	CCDC68	TPRKKVSKAV	TK	4	26.93	0.102	SB
HLA-B*07:02	SAMD4B	IPTSPQVPGV	EV	10	748.87	1.046	WB
HLA-B*07:02	ZNF160	SPLQNIPSSV	QN	5	165.87	0.435	SB
HLA-B*07:02	VN1R2	NPRNSRWREM	AR	8	34.51	0.127	SB
HLA-B*07:02	SLC5A6	APSLALNAVW	TW	10	1285.8	1.46	WB
HLA-B*07:02	SOS1	RIRDIHELSV	VR	3	801.76	1.084	WB
HLA-B*07:02	ZNF638	YPKKGVGQA	NK	4	142.2	0.392	SB
HLA-B*07:02	ZNF638	AYPKKGVGQA	NK	4	1505.25	1.603	WB
HLA-B*07:02	DNAH6	IPSPLMCLEV	RM	6	940.53	1.192	WB
HLA-B*07:02	NR4A2	MPLSAQQSSI	GA	5	117.72	0.344	WB
HLA-B*07:02	SCN2A	IPSIMNVLLL	VL	10	543.72	0.877	WB
HLA-B*07:02	ZDBF2	APLMAVQARY	PQ	7	3547.8	2.76	WB
HLA-B*07:02	COL4A4	APGRRGPEGA	MR	4	843.43	1.116	WB
HLA-B*07:02	ANO7	RPQPQFAA	RQ	5	438.56	0.78	WB
HLA-B*07:02	ANO7	RPQPQFAASA	RQ	3	43.24	0.155	SB
HLA-B*07:02	ANO7	QPQFAASAPM	RQ	1	33.27	0.123	SB
HLA-B*07:02	FASTKD5	FDPQDLINVL	TP	3	884.53	1.149	WB
HLA-B*07:02	EFHB	KLPVEVHIGL	DH	7	280.7	0.593	SB
HLA-B*07:02	TBC1D23	SPNGSSDRNM	GN	9	169.09	0.441	SB
HLA-B*07:02	MYLK	REPHDGTQPW	QR	1	805.43	1.087	WB
HLA-B*07:02	SEC61A1	SPIVTSGLNM	IN	9	138.75	0.386	SB
HLA-B*07:02	MRPS22	FFPKEGRKIL	YF	1	172.43	0.447	SB
HLA-B*07:02	ZIC4	ATPSALVSPF	SF	10	51.76	0.179	WB
HLA-B*07:02	EIF2A	KPQSGNEKPL	DE	7	25.05	0.095	SB
HLA-B*07:02	TRIM59	RQPLNVYCIL	LI	9	116.44	0.342	WB
HLA-B*07:02	CLDN16	GPERNYPFSL	YF	8	31.42	0.117	SB
HLA-B*07:02	CCDC149	APAPPGLA	GA	3	955.91	1.204	WB
HLA-B*07:02	CCDC149	TAPAPPGLAI	GA	2	47.38	0.167	SB
HLA-B*07:02	CCDC149	APAPPGLAIQ	GA	1	191.55	0.478	SB
HLA-B*07:02	CWH43	APGSREYLQL	DE	6	289.88	0.604	SB
HLA-B*07:02	EPHA5	HPNIIHREGV	LR	7	424.2	0.764	WB
HLA-B*07:02	LIN54	KPVCVNTTPV	VC	4	74.46	0.238	WB
HLA-B*07:02	DCLK2	AVPAPTPPTS	ET	9	7076.97	4.644	WB
HLA-B*07:02	DCLK2	VPAPTPPTSP	ET	8	7064.58	4.636	WB
HLA-B*07:02	DCLK2	APTPPTSPTP	ET	6	2729.24	2.329	WB
HLA-B*07:02	DCLK2	TSPTPHPPPA	ET	1	1765.61	1.747	WB
HLA-B*07:02	RBM46	YPFYPGTKLS	TS	10	1013.04	1.248	WB
HLA-B*07:02	CENPU	FPDFSDVSSI	NF	4	571.79	0.899	WB
HLA-B*07:02	ACTBL2	IAPIYEGYAL	VA	2	300.6	0.618	WB
HLA-B*07:02	GLO1	AEPQPPSGPL	GP	9	14.72	0.048	SB
HLA-B*07:02	GLO1	SGPLTDEAAL	GP	3	1115.78	1.327	WB
HLA-B*07:02	PHIP	AIPGKTILEF	NF	10	1325.39	1.487	WB
HLA-B*07:02	KIAA0408	FPLRQQEMYM	SY	9	181.31	0.462	WB
HLA-B*07:02	TNFAIP3	NPEESTGGPF	HF	10	1225.53	1.417	WB
HLA-B*07:02	TNFAIP3	GGPFSAPPTA	HF	4	5737.16	3.896	WB
HLA-B*07:02	TNFAIP3	GPFSAPPTAP	HF	3	8794.14	5.606	WB
HLA-B*07:02	SUMO4	EPRGVSMKQI	LV	5	1094.28	1.308	WB
HLA-B*07:02	DAGLB	YPPLYPRGRI	PR	7	185.84	0.469	WB
HLA-B*07:02	DAGLB	YPRGRIIH	PR	5	1859.45	1.802	WB
HLA-B*07:02	DAGLB	LYPRGRIIHL	PR	4	55.14	0.189	SB
HLA-B*07:02	DAGLB	PRGRIIHL	PR	4	1071.93	1.29	WB
HLA-B*07:02	DAGLB	YPRGRIIHLQ	PR	3	203.42	0.495	WB
HLA-B*07:02	GRID2IP	GPRVHIVDDF	TH	5	517.95	0.855	WB
HLA-B*07:02	SP4	SPDQLTSVHL	QS	7	111.8	0.332	SB
HLA-B*07:02	LIMK1	DPRDTLGHGL	HR	3	1708.31	1.712	WB
HLA-B*07:02	GALNT11	RPSQGGGL	KG	7	42	0.151	SB
HLA-B*07:02	GALNT11	RPSQGGGLV	KG	6	19.95	0.07	SB
HLA-B*07:02	GALNT11	RPSQGGGLVV	KG	5	22.59	0.081	SB
HLA-B*07:02	WDR60	APKSFKPQQH	LS	4	16209.5	10.793	WB
HLA-B*07:02	SMARCA2	SSPMSRGGPT	GR	6	76.66	0.243	WB
HLA-B*07:02	SMARCA2	SPMSRGGPTP	GR	5	304.58	0.623	WB
HLA-B*07:02	SNAPC3	SLSEPPASAL	RS	3	3253.55	2.605	WB
HLA-B*07:02	TRIM14	HPVPLSFERV	PR	9	1331.68	1.491	WB
HLA-B*07:02	PTGS1	SPEYWKQSTF	PQ	7	69.39	0.227	SB
HLA-B*07:02	PHKA2	VPFSPMTLPT	VS	4	488.1	0.829	WB
HLA-B*07:02	PHKA2	FSPMTLPTKV	VS	2	760.39	1.055	WB
HLA-B*07:02	PHKA2	SPMTLPTKVL	VS	1	7.7	0.018	SB
HLA-B*07:02	USP9X	VPVYIMDLAL	DY	4	133.67	0.376	WB
HLA-B*07:02	STARD8	LPEPIFQSKL	TQ	7	683.65	0.995	SB
HLA-B*07:02	NPHP4	GRPAVQASQEL	HQ	9	747.88	1.045	WB
HLA-B*07:02	NPHP4	RPAVQASQELE	HQ	8	1040.68	1.268	WB
HLA-B*07:02	SSBP3	AGRPPPNPNSA	WP	5	14333.9	9.251	WB
HLA-B*07:02	WDR78	SPAGSQKQQNF	HQ	6	2551.53	2.231	WB
HLA-B*07:02	RBMXL1	YPSSRDKRDYA	TK	7	1935.58	1.85	WB
HLA-B*07:02	EXTL2	LPGRVMGSRVL	IS	8	239.04	0.544	WB
HLA-B*07:02	RBM15	TAPTGGKSPL	EG	6	48.48	0.169	SB
HLA-B*07:02	RBM15	TTAPTGGKSPL	EG	6	197.5	0.487	SB
HLA-B*07:02	RBM15	APTGGKSPLK	EG	5	289.62	0.604	WB
HLA-B*07:02	AQP10	TGAPAEIMGHL	QG	2	2770.72	2.351	WB
HLA-B*07:02	IARS2	LPIEIKVISEL	LI	8	895.23	1.158	WB
HLA-B*07:02	GPR158	SSAPHLANDTL	AD	9	1261.9	1.443	WB
HLA-B*07:02	C11orf94	RSQPQRSQRSV	LQ	5	263.04	0.574	WB
HLA-B*07:02	INTS5	FPSEALSPRQL	SR	9	143.4	0.394	SB
HLA-B*07:02	INTS5	ALSPRQLLGLV	SR	5	851.72	1.123	WB
HLA-B*07:02	INTS5	SPRQLLGLVRA	SR	3	521.02	0.858	WB
HLA-B*07:02	MARK2	SPSKRGTLE	NS	3	2055.87	1.924	WB
HLA-B*07:02	MARK2	SPSKRGTLEQI	NS	1	333.96	0.659	SB
HLA-B*07:02	PELI3	RRPPYTLRIYA	AL	7	1025.8	1.257	WB
HLA-B*07:02	PELI3	RPPYTLRIYAA	AL	6	579.73	0.906	WB
HLA-B*07:02	CCDC87	KKMPSLPSPQA	LP	9	6224.01	4.161	WB
HLA-B*07:02	CBL	SPFHMAPQASL	SH	4	23.21	0.086	SB
HLA-B*07:02	KCNA5	RHPPAPHQPRA	PR	10	2380.15	2.13	WB
HLA-B*07:02	KCNA5	APHQPRAPAPG	PR	6	1154.15	1.36	WB
HLA-B*07:02	C12orf60	SPPGSSKTTDI	MD	10	2793.29	2.363	WB
HLA-B*07:02	RAPGEF3	SRPPKPGRNRY	TK	5	10743	6.741	WB
HLA-B*07:02	RAPGEF3	RPPKPGRNRYT	TK	4	7596.46	4.942	WB
HLA-B*07:02	SLC4A8	IPLVATDASSL	VP	2	202.41	0.494	SB
HLA-B*07:02	CDK8	GEGPARGRVKI	EA	5	1871.72	1.81	WB
HLA-B*07:02	FARP1	APANVTLSQNL	PQ	9	80.75	0.253	SB
HLA-B*07:02	OR4L1	ATTPKMITDLL	IT	8	2432.38	2.161	WB
HLA-B*07:02	KLHL33	APLPSPCVGAA	HC	7	782.6	1.071	WB
HLA-B*07:02	KLHL33	SPCVGAASAVL	HC	3	224.26	0.525	WB
HLA-B*07:02	AKAP6	SPKGEVQLCYL	AG	4	659.79	0.976	SB
HLA-B*07:02	UBR1	RLHPQKIMAQM	RP	4	207.64	0.501	SB
HLA-B*07:02	UBR1	HPQKIMAQMSA	RP	2	1113.55	1.325	WB
HLA-B*07:02	FAM219B	SPQLLQDGYHL	RP	2	1656.81	1.683	WB
HLA-B*07:02	SYNM	SVRERGVPISL	EG	6	412.85	0.751	WB
HLA-B*07:02	SHCBP1	EPRLRLQYDIL	HQ	7	3249.79	2.603	WB
HLA-B*07:02	ATXN1L	LPHFVPYASSL	LS	10	73.94	0.237	SB
HLA-B*07:02	ATXN1L	VPYASSLAEGA	LS	6	1015.97	1.25	WB
HLA-B*07:02	PKD1L2	GPLCPTQGSYL	NP	2	737.72	1.038	WB
HLA-B*07:02	OR1A2	TVFQVPSRKSL	TR	8	6388.17	4.254	WB
HLA-B*07:02	OR1A2	VPSRKSLFKAF	TR	4	457.82	0.8	WB
HLA-B*07:02	ITGA2B	LPQTKTPESCF	VE	8	3065.29	2.498	WB
HLA-B*07:02	TMEM94	QYIPKKTQHYF	SY	2	8942.38	5.689	WB
HLA-B*07:02	TMEM94	GKPPHSSIMYM	SY	10	2067.76	1.932	WB
HLA-B*07:02	FOXK2	IPHNLSLNRYF	RP	2	1919.01	1.839	WB
HLA-B*07:02	PTPRM	QPSAFIVTQHL	PL	11	2791.57	2.362	WB
HLA-B*07:02	CCDC68	SETPRKKVSKA	TK	6	2002.19	1.89	WB
HLA-B*07:02	CCDC68	TPRKKVSKAV	TK	5	26.93	0.102	SB
HLA-B*07:02	DUS3L	GPHLRPEGQNL	AP	2	376.12	0.707	SB
HLA-B*07:02	SAMD4B	VPGVWPSPEEL	EV	4	914.28	1.173	WB
HLA-B*07:02	FKBP1B	PPGVIPPNATL	HP	1	11128.7	6.971	WB
HLA-B*07:02	ZNF638	AYPKKGVGQA	NK	5	1505.25	1.603	WB
HLA-B*07:02	ZNF638	KAYPKKGVGQA	NK	5	4000.23	2.976	WB
HLA-B*07:02	DNAH6	IPSPLMCLEVL	RM	6	838.91	1.112	WB
HLA-B*07:02	COL4A4	APGRRGPEGA	MR	5	843.43	1.116	WB
HLA-B*07:02	COL4A4	APGRRGPEGAM	MR	4	18.12	0.062	SB
HLA-B*07:02	ANO7	RPQPQFAAS	RQ	5	64.04	0.214	SB
HLA-B*07:02	ANO7	RPQPQFAASAP	RQ	3	1690.38	1.7	WB
HLA-B*07:02	FASTKD5	LFDPQDLINVL	TP	4	3809.47	2.888	WB
HLA-B*07:02	SUN5	FPLENQPARAF	QE	4	338.98	0.665	SB
HLA-B*07:02	EFHB	IKLPVEVHIGL	DH	8	4084.68	3.018	WB
HLA-B*07:02	MYLK	VREPHDGTQPW	QR	2	7044.04	4.624	WB
HLA-B*07:02	MRPS22	FFPKEGRKIL	YF	2	172.43	0.447	SB
HLA-B*07:02	MRPS22	VFFPKEGRKIL	YF	2	892.09	1.155	SB
HLA-B*07:02	ZIC4	SATPSALVSPF	SF	11	201	0.492	WB
HLA-B*07:02	CLDN16	RNYPFSLRKAY	YF	5	1445.19	1.566	WB
HLA-B*07:02	CLDN16	YPFSLRKAYSA	YF	3	525.98	0.862	WB
HLA-B*07:02	CCDC149	SPIEGQRSETA	GA	11	2186.51	2.006	WB
HLA-B*07:02	CCDC149	APAPPGLAI	GA	3	7.89	0.018	SB
HLA-B*07:02	CCDC149	ETAPAPPGLAI	GA	3	1242.85	1.429	WB
HLA-B*07:02	CCDC149	TAPAPPGLAIQ	GA	2	3067.78	2.499	WB
HLA-B*07:02	CCDC149	APAPPGLAIQG	GA	1	1446.02	1.567	WB
HLA-B*07:02	EPHA5	HPNIIHREGVV	LR	7	1018.36	1.252	WB
HLA-B*07:02	CENPC	EPSEATNRSVL	QL	11	913.76	1.172	WB
HLA-B*07:02	NR3C2	SPNNVTLISSV	RI	8	287.44	0.601	SB
HLA-B*07:02	DCLK2	VPAPTPPTSPT	ET	8	878.73	1.145	WB
HLA-B*07:02	DCLK2	APTPPTSPTPH	ET	6	8186.62	5.274	WB
HLA-B*07:02	RBM46	YPGTKLSPISM	TS	7	204.98	0.498	SB
HLA-B*07:02	RBM46	SPISMYSL	TS	4	114.77	0.338	SB
HLA-B*07:02	ACTBL2	HIAPIYEGYAL	VA	3	619.54	0.942	WB
HLA-B*07:02	MAPK14	SPVGSGAWGSV	YW	8	177.9	0.456	SB
HLA-B*07:02	GLO1	MAEPQPPSGPL	GP	10	26.79	0.101	SB
HLA-B*07:02	GLO1	AEPQPPSGPLT	GP	9	938.36	1.191	WB
HLA-B*07:02	XPO5	VFCPPEHYEAL	LV	1	7533.76	4.907	WB
HLA-B*07:02	PHIP	SAIPGKTILEF	NF	11	4132.65	3.046	WB
HLA-B*07:02	TNFAIP3	FSAPPTAPSPF	HF	1	2375.29	2.127	WB
HLA-B*07:02	SUMO4	KAYCEPRGVSM	LV	9	1806.61	1.771	WB
HLA-B*07:02	DAGLB	KYPPLYPRGRI	PR	8	905.02	1.165	WB
HLA-B*07:02	DAGLB	YPPLYPRGRII	PR	7	464.66	0.807	WB
HLA-B*07:02	DAGLB	YPRGRIIHL	PR	5	6.48	0.013	SB
HLA-B*07:02	GRID2IP	GPRVHIVDDFL	TH	5	598.9	0.924	WB
HLA-B*07:02	SPDYE16	SPILPAHHKDF	EA	6	1586.21	1.647	WB
HLA-B*07:02	MUC3A	TPILRPTITST	SI	3	1135.77	1.344	WB
HLA-B*07:02	GALNT11	SLRPDLGTKSY	KG	7	13033.2	8.293	WB
HLA-B*07:02	GALNT11	RPSQGGGLV	KG	7	19.95	0.07	SB
HLA-B*07:02	GALNT11	RPSQGGGLVV	KG	6	22.59	0.081	SB
HLA-B*07:02	GALNT11	RPSQGGGLVVL	KG	5	18.55	0.064	SB
HLA-B*07:02	SMARCA2	SPMSRGGPTPP	GR	5	739.6	1.039	WB
HLA-B*07:02	SMARCA2	RGGPTPPQMPP	GR	1	6861.55	4.513	WB
HLA-B*07:02	TRIM14	VPLSFERVKSF	PR	7	1795.18	1.764	WB
HLA-B*07:02	PTGS1	SPEYWKQSTFG	PQ	7	3904.82	2.933	WB
HLA-B*07:02	USP20	KPALQKSYQKL	CQ	5	165.39	0.435	SB
HLA-B*07:02	PHKA2	FSPMTLPTKVL	VS	2	240.67	0.546	WB
HLA-B*07:02	PHKA2	SPMTLPTKVLS	VS	1	342.02	0.669	WB
HLA-B*35:03	PTPRU	EPNGLITV	QV	8	18599.6	3.849	WB
HLA-B*35:03	PRPF3	YPVTLGVY	TY	1	12771.4	2.239	WB
HLA-B*35:03	CYB5R1	LPTAPHTL	HP	5	2904.78	0.468	SB
HLA-B*35:03	IARS2	LPIEIKVI	LI	8	12808.7	2.248	WB
HLA-B*35:03	NTPCR	LPDIVVCV	TV	6	12396.6	2.15	WB
HLA-B*35:03	EDARADD	APTKSDLL	IK	4	23438.7	5.803	WB
HLA-B*35:03	GPR158	PHLANDTL	AD	6	16802.2	3.289	WB
HLA-B*35:03	FRG2B	FPAELWLV	SL	5	3572.88	0.564	WB
HLA-B*35:03	RAG2	RPANLYRM	IM	8	19222.3	4.055	WB
HLA-B*35:03	MARK2	SPSKRGTL	NS	1	24344.7	6.261	WB
HLA-B*35:03	CBL	RPPSPFHM	SH	7	21099.6	4.771	WB
HLA-B*35:03	NCAPD3	FPHFIECI	QP	2	5800.45	0.901	WB
HLA-B*35:03	MED13L	TPDDRTVL	LP	2	8226.67	1.335	SB
HLA-B*35:03	XPO4	IPLLTSIL	LI	7	7011.43	1.103	WB
HLA-B*35:03	OR4L1	TPKMITDL	IT	6	21882.7	5.085	WB
HLA-B*35:03	AKAP6	SPKGEVQL	AG	4	19992.6	4.345	WB
HLA-B*35:03	EML2	HPTDHTVL	PH	5	2687.28	0.436	SB
HLA-B*35:03	DNAH6	IPSPLMCL	RM	6	5498.85	0.851	SB
[truncated: 50,516 more rows]
