# Supplementary material for: ProGeo-Neo v2.0: A One-Stop Software for Neoantigen Prediction and Filtering Based on the Proteogenomics Strategy
Source: Genes (Basel). 2022 Apr 28;13(5):783. doi: 10.3390/genes13050783 (PMC9141370; doi:10.3390/genes13050783)
Supplement: Supplementary file 1 [file genes-13-00783-s001.zip › Table S2.candidate peptides_2.xlsx]

## Sheet: Table S2.candidate peptides_2
Table S2. Candidate HLA class II restricted neoantigens.
HLA	gene	Peptide	AAchange	mut_pos	Aff(nM)	%Rank_BA	BindLevel
DRB4_0103	DOCK7	LPTKLFHEELALQWV	KL	5	184.06	3.31	WB
DRB4_0103	DOCK7	PTKLFHEELALQWVV	KL	4	150.8	2.35	WB
DRB4_0103	CD48	QKIVEWDSRKSKYFK	EK	15	369.02	9.52	WB
DRB4_0103	CD48	KFKGRVRLDPQSGAL	EK	1	701.98	19.41	WB
DRB4_0103	YOD1	ACAPEMRRLIAQIAS	VA	14	97.91	0.98	WB
DRB4_0103	YOD1	CAPEMRRLIAQIASD	VA	13	114.01	1.33	WB
DRB4_0103	YOD1	APEMRRLIAQIASDP	VA	12	118.31	1.43	WB
DRB4_0103	YOD1	PEMRRLIAQIASDPD	VA	11	110.47	1.25	WB
DRB4_0103	YOD1	EMRRLIAQIASDPDF	VA	10	94.9	0.92	WB
DRB4_0103	YOD1	MRRLIAQIASDPDFY	VA	9	95.23	0.92	SB
DRB4_0103	YOD1	RRLIAQIASDPDFYS	VA	8	145.64	2.19	SB
DRB4_0103	YOD1	RLIAQIASDPDFYSE	VA	7	307.44	7.43	WB
DRB4_0103	YOD1	LIAQIASDPDFYSEA	VA	6	786.75	21.63	WB
DRB4_0103	YOD1	IAQIASDPDFYSEAI	VA	5	1356.49	33.76	WB
DRB4_0103	GTPBP4	KSSFINKVTRADDVQ	VD	13	747.73	20.63	WB
DRB4_0103	KIAA1217	EEGDKIMAELQAFQK	EG	3	423.81	11.31	WB
DRB4_0103	NCOA4	GLENWLKSEKSSYQK	LK	7	882.78	24	WB
DRB4_0103	NCOA4	ENWLKSEKSSYQKCN	LK	5	1145.91	29.69	WB
DRB4_0103	ZNF488	GSKVFSVWPARSEQR	SA	10	192.32	3.55	WB
DRB4_0103	HERC4	YKKPLKIFVGEDAVD	VI	7	284.56	6.66	WB
DRB4_0103	HERC4	KKPLKIFVGEDAVDA	VI	6	232	4.86	WB
DRB4_0103	HERC4	KPLKIFVGEDAVDAG	VI	5	319.42	7.84	WB
DRB4_0103	HERC4	PLKIFVGEDAVDAGG	VI	4	514.22	14.09	WB
DRB4_0103	HERC4	LKIFVGEDAVDAGGV	VI	3	650.95	18.02	WB
DRB4_0103	HERC4	KIFVGEDAVDAGGVR	VI	2	1212.15	30.99	SB
DRB4_0103	HERC4	IFVGEDAVDAGGVRK	VI	1	2413.29	48.76	WB
DRB4_0103	HERC4	YKKPLKVIFVGEDAD	VD	15	528.68	14.51	WB
DRB4_0103	HERC4	KKPLKVIFVGEDADA	VD	14	507.88	13.9	WB
DRB4_0103	HERC4	KPLKVIFVGEDADAG	VD	13	687.85	19.03	WB
DRB4_0103	HERC4	PLKVIFVGEDADAGG	VD	12	932.9	25.09	SB
DRB4_0103	HERC4	LKVIFVGEDADAGGV	VD	11	867.57	23.63	SB
DRB4_0103	HERC4	KVIFVGEDADAGGVR	VD	10	847.07	23.14	SB
DRB4_0103	HERC4	VIFVGEDADAGGVRK	VD	9	1514.87	36.58	SB
DRB4_0103	HERC4	IFVGEDADAGGVRKE	VD	8	3042.06	55.08	WB
DRB4_0103	HSPA12A	VINIYSSEHDNVSFT	IT	15	1030.64	27.19	WB
DRB4_0103	HSPA12A	INIYSSEHDNVSFTD	IT	14	1592.88	37.83	WB
DRB4_0103	RIC8A	NPPTLLPSQETERAM	PT	4	1190.02	30.57	WB
DRB4_0103	RIC8A	PPTLLPSQETERAME	PT	3	1078.69	28.24	WB
DRB4_0103	RIC8A	PTLLPSQETERAMEI	PT	2	704.33	19.47	WB
DRB4_0103	TTC17	SKRLGRSIDDIIHEG	GI	12	1162.42	30.04	WB
DRB4_0103	TTC17	RSIDDIIHEGLQKNT	GI	7	657.64	18.21	WB
DRB4_0103	TTC17	SIDDIIHEGLQKNTS	GI	6	610.57	16.89	WB
DRB4_0103	TTC17	IDDIIHEGLQKNTSS	GI	5	611.04	16.9	SB
DRB4_0103	TTC17	DDIIHEGLQKNTSSW	GI	4	948.16	25.45	WB
DRB4_0103	ZNF408	DKEAAVAVESAVQQE	VE	9	1775.72	40.69	WB
DRB4_0103	ZNF408	KEAAVAVESAVQQEV	VE	8	1069.98	28.05	WB
DRB4_0103	ZNF408	EAAVAVESAVQQEVA	VE	7	820.48	22.47	WB
DRB4_0103	ZNF408	AAVAVESAVQQEVAS	VE	6	937.43	25.2	WB
DRB4_0103	ZNF408	VESAVQQEVASPGED	VE	2	3858.58	61.63	WB
DRB4_0103	ZNF408	ESAVQQEVASPGEDA	VE	1	3598.91	59.72	WB
DRB4_0103	IGHMBP2	GCGLFELEEDEQSKG	ED	10	3363.66	57.85	WB
DRB4_0103	IGHMBP2	CGLFELEEDEQSKGN	ED	9	3609.36	59.8	WB
DRB4_0103	IGHMBP2	GLFELEEDEQSKGNP	ED	8	3424.36	58.35	WB
DRB4_0103	MAML2	QQQSSISAQQQQQQQ	QS	4	783.06	21.54	SB
DRB4_0103	MAML2	QQSSISAQQQQQQQS	QS	3	617.42	17.08	SB
DRB4_0103	MAML2	QSSISAQQQQQQQSS	QS	2	551.35	15.17	SB
DRB4_0103	MAML2	SSISAQQQQQQQSSI	QS	1	699.95	19.36	WB
DRB4_0103	HSPA8	VSSMVLTKKEIAEAY	MK	9	201.21	3.86	WB
DRB4_0103	IGSF9B	PPATVVKWNKDGRQV	PQ	14	1765.61	40.54	WB
DRB4_0103	IGSF9B	PATVVKWNKDGRQVE	PQ	13	1701.03	39.54	WB
DRB4_0103	IGSF9B	ATVVKWNKDGRQVEK	PQ	12	1510.71	36.51	WB
DRB4_0103	IGSF9B	TVVKWNKDGRQVEKN	PQ	11	1880.87	42.25	WB
DRB4_0103	USP5	VEEKIKCLATEKKYT	VK	13	730.62	20.17	WB
DRB4_0103	USP5	EEKIKCLATEKKYTQ	VK	12	668.33	18.5	WB
DRB4_0103	KLRC3	GLAFKHEIKDSDHER	AE	14	3231.49	56.75	WB
DRB4_0103	CPNE8	SDPFLVFYSNEDGSF	RS	9	807.83	22.15	WB
DRB4_0103	CPNE8	DPFLVFYSNEDGSFT	RS	8	735.02	20.29	WB
DRB4_0103	DEPDC4	KEKELEFEDSNISLF	YF	15	864.34	23.56	WB
DRB4_0103	DEPDC4	EKELEFEDSNISLFL	YF	14	661.23	18.31	WB
DRB4_0103	ANAPC7	SEKKSLLRDNVDLLG	LE	2	346.5	8.75	WB
DRB4_0103	ANAPC7	EKKSLLRDNVDLLGS	LE	1	265.24	6.01	SB
DRB4_0103	PLBD2	HPDAVAWANLNAIRE	TN	11	672.61	18.62	WB
DRB4_0103	PLBD2	PDAVAWANLNAIRET	TN	10	653.31	18.09	WB
DRB4_0103	MED13L	NGLELQQLSTLDDRV	TV	15	299.27	7.15	WB
DRB4_0103	MED13L	GLELQQLSTLDDRVG	TV	14	324.46	8.01	WB
DRB4_0103	MED13L	ELQQLSTLDDRVGQR	TV	12	1168.01	30.15	WB
DRB4_0103	MED13L	ALYGNGLELQLDDRT	QL	11	798.62	21.92	WB
DRB4_0103	MED13L	LYGNGLELQLDDRTV	QL	10	310.76	7.55	SB
DRB4_0103	MED13L	YGNGLELQLDDRTVL	QL	9	165.97	2.79	SB
DRB4_0103	MED13L	GNGLELQLDDRTVLV	QL	8	104.31	1.12	SB
DRB4_0103	MED13L	NGLELQLDDRTVLVG	QL	7	120.52	1.48	WB
DRB4_0103	C1QTNF9B	DGKVAKGIKGDQGSR	EA	5	4940.5	68.35	WB
DRB4_0103	C1QTNF9B	GKVAKGIKGDQGSRG	EA	4	3519.05	59.1	WB
DRB4_0103	C1QTNF9B	KVAKGIKGDQGSRGS	EA	3	2824.72	53.06	WB
DRB4_0103	C1QTNF9B	VAKGIKGDQGSRGSP	EA	2	3247.93	56.89	WB
DRB4_0103	C1QTNF9B	AKGIKGDQGSRGSPG	EA	1	3762.08	60.94	SB
DRB4_0103	ATP12A	IPEQLVVGDIVEVKG	SE	3	1247.4	31.66	WB
DRB4_0103	ATP12A	PEQLVVGDIVEVKGG	SE	2	1434.49	35.18	WB
DRB4_0103	ATP12A	EQLVVGDIVEVKGGD	SE	1	1657.58	38.86	WB
DRB4_0103	FLT1	QAGQTLHLQRGEAAH	CR	10	120.42	1.48	WB
DRB4_0103	FLT1	AGQTLHLQRGEAAHK	CR	9	81.5	0.65	SB
DRB4_0103	FLT1	GQTLHLQRGEAAHKW	CR	8	65.2	0.39	SB
DRB4_0103	FLT1	QTLHLQRGEAAHKWS	CR	7	70.04	0.47	WB
DRB4_0103	SYNE2	IAKQIEICNRLEELK	PL	14	619.4	17.14	WB
DRB4_0103	SYNE2	AKQIEICNRLEELKE	PL	13	864.36	23.56	WB
DRB4_0103	AK7	ETYSAISREDLALSE	LA	12	362.36	9.29	WB
DRB4_0103	AK7	TYSAISREDLALSEE	LA	11	347.67	8.79	SB
DRB4_0103	AK7	YSAISREDLALSEEV	LA	10	270.48	6.19	SB
DRB4_0103	AK7	SAISREDLALSEEVS	LA	9	470.97	12.79	WB
DRB4_0103	GOLGA6L6	EQEEKIREQEEMTQE	KM	12	3318.87	57.48	WB
DRB4_0103	GOLGA6L6	QEEKIREQEEMTQEQ	KM	11	2731.99	52.15	SB
DRB4_0103	GOLGA6L6	EEKIREQEEMTQEQE	KM	10	2759.5	52.42	SB
DRB4_0103	GOLGA6L6	EKIREQEEMTQEQEE	KM	9	3334.85	57.62	WB
DRB4_0103	GOLGA6L2	EEKIRDQEEMWGQEE	KE	15	3004.54	54.74	WB
DRB4_0103	GOLGA6L2	EKIRDQEEMWGQEEK	KE	14	3547.53	59.33	WB
DRB4_0103	GOLGA6L2	GQEEKMREQEDVETG	KE	4	6403.74	75.18	WB
DRB4_0103	GOLGA6L2	QEEKMREQEDVETGG	KE	3	5232.15	69.9	WB
DRB4_0103	GOLGA6L2	EEKMREQEDVETGGE	KE	2	4859.39	67.9	SB
DRB4_0103	GOLGA6L2	EKMREQEDVETGGEA	KE	1	6292.4	74.73	WB
DRB4_0103	LRRC49	LTINNVARQWDLQQR	QR	15	418.1	11.12	WB
DRB4_0103	LRRC49	TINNVARQWDLQQRV	QR	14	357.11	9.1	WB
DRB4_0103	LRRC49	INNVARQWDLQQRVA	QR	13	314.72	7.68	WB
DRB4_0103	LRRC49	NNVARQWDLQQRVAN	QR	12	416.92	11.08	WB
DRB4_0103	LRRC49	DLQQRVANIATNEDR	QR	5	1636.34	38.52	WB
DRB4_0103	LRRC49	LQQRVANIATNEDRK	QR	4	1598.94	37.93	WB
DRB4_0103	LRRC49	QQRVANIATNEDRKD	QR	3	2831.42	53.12	SB
DRB4_0103	LRRC49	QRVANIATNEDRKDS	QR	2	3339.87	57.66	WB
DRB4_0103	LRRC49	RVANIATNEDRKDSD	QR	1	4705.36	67.03	WB
DRB4_0103	ATF7IP2	PSVITRTEITKCSPS	TE	8	2049.8	44.46	WB
DRB4_0103	CIITA	STSPFASATDLPSMP	PS	7	1847.29	41.76	WB
DRB4_0103	CIITA	TSPFASATDLPSMPE	PS	6	2051.98	44.49	WB
DRB4_0103	STX1B	LESGKLAIFTDDMDS	IM	13	1342.86	33.49	WB
DRB4_0103	STX1B	ESGKLAIFTDDMDSQ	IM	12	1045.45	27.52	WB
DRB4_0103	STX1B	SGKLAIFTDDMDSQM	IM	11	699.47	19.34	WB
DRB4_0103	STX1B	GKLAIFTDDMDSQMT	IM	10	778.41	21.42	WB
DRB4_0103	STX1B	KLAIFTDDMDSQMTK	IM	9	858.89	23.42	WB
DRB4_0103	STX1B	LAIFTDDMDSQMTKQ	IM	8	1756.9	40.41	WB
DRB4_0103	STX1B	FTDDMDSQMTKQALN	IM	5	2415.49	48.79	WB
DRB4_0103	STX1B	TDDMDSQMTKQALNE	IM	4	2601.17	50.81	WB
DRB4_0103	STX1B	DMDSQMTKQALNEIE	IM	2	1318.51	33	WB
DRB4_0103	STX1B	MDSQMTKQALNEIET	IM	1	1201.66	30.79	WB
DRB4_0103	NFAT5	VSVGIYVVTNAGRSH	PV	1	432.3	11.6	WB
DRB4_0103	IST1	ERYLIEIAKNYVPYE	NV	12	214.77	4.3	WB
DRB4_0103	IST1	RYLIEIAKNYVPYEP	NV	11	229.51	4.78	WB
DRB4_0103	IST1	LIEIAKNYVPYEPDS	NV	9	909.43	24.58	WB
DRB4_0103	IST1	AKNYVPYEPDSVVMA	NV	5	1884.11	42.29	WB
DRB4_0103	IST1	YVPYEPDSVVMAEAP	NV	2	2348.3	48.04	WB
DRB4_0103	ANKRD11	GSSAINILKEKKREK	KR	13	1477.41	35.94	WB
DRB4_0103	ANKRD11	SSAINILKEKKREKH	KR	12	1399.37	34.56	WB
DRB4_0103	TK1	GKTVIVAALDGTFQK	RK	15	107.2	1.18	SB
DRB4_0103	TK1	KTVIVAALDGTFQKP	RK	14	119.97	1.47	SB
DRB4_0103	USP36	PRKKKKRKQETQRAV	KR	7	753.62	20.78	WB
DRB4_0103	USP36	RKKKKRKQETQRAVE	KR	6	812.76	22.28	WB
DRB4_0103	USP36	KKKKRKQETQRAVEE	KR	5	958.82	25.7	WB
DRB4_0103	USP36	KKKRKQETQRAVEED	KR	4	1399.11	34.55	WB
DRB4_0103	ALPK2	QEEKQLKMDHTAFKK	FK	14	376.51	9.76	WB
DRB4_0103	ALPK2	EEKQLKMDHTAFKKF	FK	13	244.43	5.3	WB
DRB4_0103	ALPK2	EKQLKMDHTAFKKFL	FK	12	186.73	3.39	WB
DRB4_0103	HMG20B	RKMNVAFEEQNAVLR	QR	15	664.25	18.39	WB
DRB4_0103	HMG20B	KMNVAFEEQNAVLRH	QR	14	694.6	19.21	WB
DRB4_0103	KANK3	ALMLAALTSVRQEED	ED	15	208.51	4.1	WB
DRB4_0103	KANK3	LTSVRQEEDMAVVQR	ED	9	1101.66	28.73	WB
DRB4_0103	ZNF383	IQQTFLLHQIINNED	TL	7	132.63	1.81	WB
DRB4_0103	ZNF383	QQTFLLHQIINNEDR	TL	6	91.23	0.83	WB
DRB4_0103	ZNF383	QTFLLHQIINNEDRP	TL	5	92.05	0.85	SB
DRB4_0103	ZNF383	TFLLHQIINNEDRPY	TL	4	113.3	1.32	WB
DRB4_0103	ZNF383	FLLHQIINNEDRPYE	TL	3	163.94	2.73	WB
DRB4_0103	PSG9	RYGGLRSNPVILNGP	VG	14	328.53	8.15	WB
DRB4_0103	PSG9	YGGLRSNPVILNGPD	VG	13	532	14.61	WB
DRB4_0103	PSG9	GGLRSNPVILNGPDL	VG	12	1119.79	29.12	WB
DRB4_0103	PSG9	RSNPVILNGPDLPRI	VG	9	707.08	19.55	WB
DRB4_0103	PSG9	SNPVILNGPDLPRIY	VG	8	485.12	13.21	WB
DRB4_0103	CCDC9	EEEEEIEVEEGDEEP	EP	15	11648.9	88.67	WB
DRB4_0103	CCDC9	EEEEIEVEEGDEEPA	EP	14	9164.93	83.75	SB
DRB4_0103	CCDC9	EEEIEVEEGDEEPAQ	EP	13	8124.41	80.99	SB
DRB4_0103	CCDC9	EEIEVEEGDEEPAQD	EP	12	9718.57	85.08	WB
DRB4_0103	LRPPRC	HCALLANKTDLAKAM	LM	15	87.54	0.76	SB
DRB4_0103	LRPPRC	CALLANKTDLAKAMK	LM	14	111.43	1.28	WB
DRB4_0103	LRPPRC	ALLANKTDLAKAMKA	LM	13	123.69	1.59	WB
DRB4_0103	EPAS1	DKFQQLESKKTEPEH	QL	6	4306.99	64.63	WB
DRB4_0103	EPAS1	KFQQLESKKTEPEHR	QL	5	3674.89	60.3	WB
DRB4_0103	EPAS1	FQQLESKKTEPEHRP	QL	4	4658.6	66.76	WB
DRB4_0103	EPAS1	QQLESKKTEPEHRPM	QL	3	6413.1	75.21	WB
DRB4_0103	AAK1	QLATALHQQQLMTQQ	QL	2	196.39	3.69	WB
DRB4_0103	AAK1	LATALHQQQLMTQQA	QL	1	177.22	3.12	WB
DRB4_0103	MPHOSPH10	KAGDIKTAEKTATDK	AE	9	3655.38	60.15	WB
DRB4_0103	MPHOSPH10	AGDIKTAEKTATDKK	AE	8	2842.69	53.23	WB
DRB4_0103	MOB1A	QDQLDDETLFPSKIV	GV	15	2050.38	44.47	WB
DRB4_0103	MOB1A	DETLFPSKIVPFPKN	GV	10	384.59	10.03	WB
DRB4_0103	MOB1A	LFPSKIVPFPKNFMS	GV	7	264.69	6	WB
DRB4_0103	MOB1A	FPSKIVPFPKNFMSV	GV	6	289.27	6.82	WB
DRB4_0103	MOB1A	PSKIVPFPKNFMSVA	GV	5	261.35	5.88	WB
DRB4_0103	MOB1A	SKIVPFPKNFMSVAK	GV	4	256.25	5.71	WB
DRB4_0103	TMEM87B	ELINIRNVSNQERSD	MD	15	431.87	11.58	WB
DRB4_0103	TMEM87B	LINIRNVSNQERSDV	MD	14	571.42	15.77	WB
DRB4_0103	TMEM87B	INIRNVSNQERSDVV	MD	13	926.25	24.94	WB
DRB4_0103	DHRS9	KGNKSYVNMDLSPVE	VE	15	1005.98	26.69	WB
DRB4_0103	ZDBF2	KSDSKITFDSEQLQE	GD	3	4092.12	63.23	WB
DRB4_0103	ZDBF2	SDSKITFDSEQLQEA	GD	2	2242.13	46.81	WB
DRB4_0103	ZDBF2	DSKITFDSEQLQEAV	GD	1	1351.18	33.66	WB
DRB4_0103	DEFB132	LAALGFLTQVIPASA	VA	2	91.24	0.83	WB
DRB4_0103	DEFB132	AALGFLTQVIPASAG	VA	1	92.59	0.86	SB
DRB4_0103	TGM3	VNSHTIRYISTKAVG	GR	7	232.53	4.88	WB
DRB4_0103	TGM3	NSHTIRYISTKAVGS	GR	6	191.71	3.53	SB
DRB4_0103	TGM3	SHTIRYISTKAVGSN	GR	5	190.28	3.48	SB
DRB4_0103	TGM3	HTIRYISTKAVGSNA	GR	4	197.79	3.74	WB
DRB4_0103	TGM3	TIRYISTKAVGSNAR	GR	3	228.99	4.76	WB
DRB4_0103	RTEL1	DRALSSWGNAAAAGD	AG	14	1598.48	37.92	WB
DRB4_0103	ZBTB21	SKQLKIQVKEEPVEA	EA	15	506.14	13.85	WB
DRB4_0103	ZBTB21	KQLKIQVKEEPVEAE	EA	14	562.08	15.49	WB
DRB4_0103	ZBTB21	QLKIQVKEEPVEAEE	EA	13	861.07	23.48	WB
DRB4_0103	ZBTB21	LKIQVKEEPVEAEEE	EA	12	1635.8	38.51	WB
DRB4_0103	ZBTB21	KIQVKEEPVEAEEEA	EA	11	3358.93	57.82	SB
DRB4_0103	ZBTB21	IQVKEEPVEAEEEAP	EA	10	6187.42	74.29	WB
DRB4_0103	DRICH1	DDAQILPSRVQGGCY	DA	3	958.17	25.69	WB
DRB4_0103	DRICH1	DAQILPSRVQGGCYR	DA	2	625.01	17.3	WB
DRB4_0103	PPP6R2	CLVQRILAWEANDHT	EA	8	204.48	3.97	WB
DRB4_0103	PPP6R2	LVQRILAWEANDHTQ	EA	7	159.36	2.6	SB
DRB4_0103	PPP6R2	VQRILAWEANDHTQA	EA	6	128.17	1.69	SB
DRB4_0103	PPP6R2	QRILAWEANDHTQAA	EA	5	136.2	1.9	SB
DRB4_0103	PPP6R2	RILAWEANDHTQAAG	EA	4	189.96	3.48	SB
DRB4_0103	LRRC2	PQAVYKNGFIDTSVR	CK	6	1140.01	29.57	WB
DRB4_0103	LRRC2	QAVYKNGFIDTSVRL	CK	5	708.18	19.58	WB
DRB4_0103	RPL29	AKDQTKAQAAAPASV	AD	3	2327.26	47.8	WB
DRB4_0103	RPL29	KDQTKAQAAAPASVP	AD	2	2707.8	51.91	WB
DRB4_0103	STAG1	DVAVEAIRTLILHGS	LT	9	158.85	2.58	WB
DRB4_0103	STAG1	VAVEAIRTLILHGSE	LT	8	139.97	2.02	WB
DRB4_0103	STAG1	AVEAIRTLILHGSEE	LT	7	160.75	2.64	WB
DRB4_0103	STAG1	VEAIRTLILHGSEEA	LT	6	157.86	2.55	SB
DRB4_0103	STAG1	EAIRTLILHGSEEAL	LT	5	160.87	2.64	WB
DRB4_0103	B3GALNT1	VNWMYFYYEPIYRQD	EY	8	288.35	6.79	WB
DRB4_0103	B3GALNT1	NWMYFYYEPIYRQDF	EY	7	248.56	5.44	WB
DRB4_0103	B3GALNT1	WMYFYYEPIYRQDFH	EY	6	242.05	5.21	WB
DRB4_0103	B3GALNT1	MYFYYEPIYRQDFHF	EY	5	306.46	7.4	WB
DRB4_0103	BCHE	RVERVIVVSNYRVGA	MN	10	177.14	3.12	WB
DRB4_0103	BCHE	VERVIVVSNYRVGAL	MN	9	170.52	2.92	WB
DRB4_0103	ETV5	LQLWQFLVTLLDPAN	DP	13	78.81	0.61	WB
DRB4_0103	ETV5	QLWQFLVTLLDPANA	DP	12	60.45	0.33	WB
DRB4_0103	ETV5	LWQFLVTLLDPANAH	DP	11	47.77	0.17	WB
DRB4_0103	ETV5	WQFLVTLLDPANAHF	DP	10	46.9	0.17	WB
DRB4_0103	JAKMIP1	ADLRAAYQAHQDEVR	HR	15	1193.18	30.63	WB
DRB4_0103	CXCL11	DKIEVIITLKENKGR	QR	15	263.45	5.95	SB
DRB4_0103	CXCL11	KIEVIITLKENKGRC	QR	14	286.75	6.73	WB
DRB4_0103	CXCL11	IEVIITLKENKGRCL	QR	13	312.57	7.61	WB
DRB4_0103	CXCL11	EVIITLKENKGRCLN	QR	12	454.43	12.29	WB
DRB4_0103	PPA2	VKILGILALIEGETD	DE	11	292.32	6.92	WB
DRB4_0103	PPA2	EGETDWKLIAINAND	DE	1	770.3	21.22	WB
DRB4_0103	UGT8	GLKEKFDLLLVDPND	KE	4	252.08	5.56	WB
DRB4_0103	UGT8	LKEKFDLLLVDPNDM	KE	3	140.57	2.03	SB
DRB4_0103	UGT8	KEKFDLLLVDPNDMC	KE	2	128.23	1.69	WB
DRB4_0103	UGT8	EKFDLLLVDPNDMCG	KE	1	147.46	2.25	WB
DRB4_0103	SYNPO2	LAPVKTEVPLAENQS	RS	15	1279.15	32.27	WB
DRB4_0103	SYNPO2	APVKTEVPLAENQSG	RS	14	2048.23	44.44	WB
DRB4_0103	USP53	PSDNIRHALAFKDEQ	EF	11	696.46	19.26	WB
DRB4_0103	USP53	SDNIRHALAFKDEQR	EF	10	510.6	13.98	WB
DRB4_0103	USP53	DNIRHALAFKDEQRF	EF	9	451.26	12.2	WB
DRB4_0103	KIAA1109	QPIPLWHDGTADGDK	NH	7	4492.14	65.77	WB
DRB4_0103	KIAA1109	PIPLWHDGTADGDKP	NH	6	5207.47	69.78	WB
DRB4_0103	KIAA1109	IPLWHDGTADGDKPK	NH	5	6854.28	76.86	WB
DRB4_0103	MAML3	QKQQFLREQRQQQQQ	QQ	15	484.87	13.2	WB
DRB4_0103	MAML3	KQQFLREQRQQQQQQ	QQ	14	458.13	12.41	SB
DRB4_0103	MAML3	QQFLREQRQQQQQQQ	QQ	13	499.88	13.66	SB
DRB4_0103	MAML3	QFLREQRQQQQQQQQ	QQ	12	591.34	16.35	WB
DRB4_0103	MAML3	QQQQQILAEQQLQQS	QQ	2	184.08	3.31	WB
DRB4_0103	MAML3	QQQQILAEQQLQQSH	QQ	1	120.68	1.49	SB
DRB4_0103	ANKRD31	FDRKELNPLSDSLSS	MN	7	1278.39	32.25	WB
DRB4_0103	ANKRD31	DRKELNPLSDSLSSI	MN	6	998.51	26.54	WB
DRB4_0103	ANKRD31	RKELNPLSDSLSSIS	MN	5	840.03	22.96	WB
DRB4_0103	SH3TC2	HVEYYRAGAVPLARR	HV	2	363.89	9.34	WB
DRB4_0103	SH3TC2	VEYYRAGAVPLARRL	HV	1	269.84	6.17	WB
DRB4_0103	SAP30L	RPGFNKAQLAETVRH	SR	14	718.12	19.84	WB
DRB4_0103	SAP30L	LAETVRHFRNIPVNE	SR	6	205.25	3.99	WB
DRB4_0103	SAP30L	AETVRHFRNIPVNEK	SR	5	140.95	2.05	WB
DRB4_0103	SAP30L	ETVRHFRNIPVNEKE	SR	4	172.68	2.99	WB
DRB4_0103	SAP30L	TVRHFRNIPVNEKET	SR	3	223.76	4.58	WB
DRB4_0103	EIF4E1B	AEGGIREWEEEKEEE	EK	12	7964.18	80.53	WB
DRB4_0103	EIF4E1B	EGGIREWEEEKEEEA	EK	11	6862.29	76.89	WB
DRB4_0103	NEDD9	LPPGLSKEQAPDSSS	CS	13	4819.59	67.68	WB
DRB4_0103	NEDD9	PPGLSKEQAPDSSSD	CS	12	5049.12	68.94	WB
DRB4_0103	NEDD9	PGLSKEQAPDSSSDG	CS	11	5728.22	72.28	WB
DRB4_0103	TFEB	VMHYMQQQQQQQQQL	QL	15	426.74	11.41	WB
DRB4_0103	TFEB	MHYMQQQQQQQQQLG	QL	14	623.48	17.26	WB
DRB4_0103	PRDM1	TFGQLSNLKVLRVHS	HL	11	70.56	0.48	WB
DRB4_0103	PRDM1	FGQLSNLKVLRVHSG	HL	10	64.7	0.39	WB
DRB4_0103	PRDM1	GQLSNLKVLRVHSGE	HL	9	78.82	0.61	WB
DRB4_0103	PRDM1	QLSNLKVLRVHSGER	HL	8	75.24	0.55	WB
DRB4_0103	PRDM1	LSNLKVLRVHSGERP	HL	7	108.78	1.21	SB
DRB4_0103	PRDM1	SNLKVLRVHSGERPF	HL	6	174.13	3.03	WB
DRB4_0103	ACAT2	DGAAAVVMKKSEADK	LM	8	2059.14	44.58	WB
DRB4_0103	ACAT2	GAAAVVMKKSEADKR	LM	7	978.52	26.14	WB
DRB4_0103	ACAT2	AAAVVMKKSEADKRG	LM	6	856.83	23.37	WB
DRB4_0103	ACAT2	AAVVMKKSEADKRGL	LM	5	664.57	18.4	WB
DRB4_0103	ACAT2	AVVMKKSEADKRGLT	LM	4	723.39	19.97	WB
DRB4_0103	SLC22A1	ACLVIFISPDLHWLN	MI	5	75.8	0.56	WB
DRB4_0103	MAP3K4	AAAVAASRPSPSGGD	AV	4	3101.38	55.61	WB
DRB4_0103	TBP	QQQQQQQAVAAAAVQ	QA	8	1981.93	43.61	WB
DRB4_0103	TBP	QQQQAVAAAAVQQST	QA	5	750.68	20.71	WB
DRB4_0103	TBP	QQQAVAAAAVQQSTS	QA	4	555.52	15.29	SB
DRB4_0103	TBP	QQAVAAAAVQQSTSQ	QA	3	485.78	13.23	SB
DRB4_0103	TBP	QAVAAAAVQQSTSQQ	QA	2	692.01	19.14	WB
DRB4_0103	MUC3A	MTNLVTTEISSHSTP	TE	8	1073.77	28.13	WB
DRB4_0103	MUC3A	TNLVTTEISSHSTPS	TE	7	1348.84	33.61	WB
DRB4_0103	MUC3A	SFTSLITTETTSYST	TT	7	582.73	16.1	WB
DRB4_0103	MUC3A	FTSLITTETTSYSTP	TT	6	648.68	17.96	SB
DRB4_0103	MUC3A	TSLITTETTSYSTPS	TT	5	739.59	20.41	SB
DRB4_0103	MUC3A	SLITTETTSYSTPSF	TT	4	951.51	25.53	WB
DRB4_0103	LRRC17	KLRQIKSEQLCNEEK	EK	15	350.96	8.9	WB
DRB4_0103	LRRC17	LRQIKSEQLCNEEKE	EK	14	727.54	20.09	WB
DRB4_0103	LRRC17	RQIKSEQLCNEEKEQ	EK	13	2185.39	46.09	WB
DRB4_0103	MET	ENVNMKYQLPNFTAE	MN	2	125.11	1.62	WB
DRB4_0103	MET	NVNMKYQLPNFTAET	MN	1	115.43	1.37	WB
DRB4_0103	CREB3L2	AQSPFTHITSDSFND	TS	10	1607.51	38.06	WB
DRB4_0103	CREB3L2	QSPFTHITSDSFNDD	TS	9	2057.45	44.56	WB
DRB4_0103	IKBKB	FGNVIRWHNQETGEI	QI	15	606.42	16.78	WB
DRB4_0103	IKBKB	GNVIRWHNQETGEIA	QI	14	807.91	22.16	WB
DRB4_0103	IKBKB	NVIRWHNQETGEIAI	QI	13	908.71	24.56	WB
DRB4_0103	IKBKB	VIRWHNQETGEIAIK	QI	12	1165.77	30.11	WB
DRB4_0103	IKBKB	TGEIAIKQCRQELSP	QI	4	768.61	21.17	WB
DRB4_0103	IKBKB	GEIAIKQCRQELSPR	QI	3	595.21	16.46	WB
DRB4_0103	IKBKB	EIAIKQCRQELSPRN	QI	2	558.14	15.37	WB
DRB4_0103	ADAMTSL1	SSTGTFLVDNSDFQK	SD	12	1790.27	40.91	WB
DRB4_0103	ADAMTSL1	STGTFLVDNSDFQKF	SD	11	1132.48	29.4	WB
DRB4_0103	ADAMTSL1	TGTFLVDNSDFQKFP	SD	10	1192.47	30.62	WB
DRB4_0103	ADAMTSL1	GTFLVDNSDFQKFPD	SD	9	1366.32	33.95	WB
DRB4_0103	TEK	LVENYVAKIADFGLS	GE	3	786.4	21.62	WB
DRB4_0103	TEK	VENYVAKIADFGLSR	GE	2	641.11	17.75	WB
DRB4_0103	TEK	ENYVAKIADFGLSRG	GE	1	714.48	19.74	WB
DRB4_0103	ALG2	DCILVSQFTAAVFKE	NS	6	169.8	2.9	WB
DRB4_0103	SVEP1	ASCIFHIKVIDEPPV	AE	12	286.62	6.73	WB
DRB4_0103	SVEP1	CIFHIKVIDEPPVID	AE	10	303.29	7.29	WB
DRB4_0103	SVEP1	IFHIKVIDEPPVIDW	AE	9	333.35	8.31	WB
DRB4_0103	ASTN2	NPAKSLYYQINATSP	LS	5	125.36	1.63	SB
DRB4_0103	ASTN2	PAKSLYYQINATSPW	LS	4	91.74	0.84	SB
DRB4_0103	ASTN2	AKSLYYQINATSPWV	LS	3	73.9	0.53	SB
DRB4_0103	ASTN2	KSLYYQINATSPWVR	LS	2	84.66	0.7	WB
DRB4_0103	CNTRL	YPSEYEIDKAPDESP	AE	6	8709.29	82.58	WB
DRB4_0103	CNTRL	PSEYEIDKAPDESPY	AE	5	8533.19	82.11	WB
DRB4_0103	ENG	IQGPPYVSWLIDANH	LQ	2	502.35	13.73	WB
DRB4_0103	ENG	QGPPYVSWLIDANHN	LQ	1	383.64	10	SB
DRB4_0103	GOLGA2	LEQELVLRLVGDRNE	LQ	3	235.08	4.97	WB
DRB4_0103	GOLGA2	EQELVLRLVGDRNEW	LQ	2	199.39	3.8	WB
DRB4_0103	GOLGA2	QELVLRLVGDRNEWH	LQ	1	184.31	3.32	WB
DRB4_0103	ASB6	GKTALLHALSSDGVQ	AS	10	233.38	4.91	WB
DRB4_0103	ASB6	KTALLHALSSDGVQI	AS	9	166.71	2.82	WB
DRB4_0103	ASB6	TALLHALSSDGVQIH	AS	8	201.99	3.88	WB
DRB4_0103	ASB6	ALLHALSSDGVQIHN	AS	7	284.58	6.66	WB
DRB4_0103	QSOX2	SHGLINVVKPLAFFS	RA	12	99.31	1.01	WB
DRB4_0103	MID1	RSASLISQAEHSEND	LE	13	2126.11	45.38	WB
DRB4_0103	MID1	SASLISQAEHSENDH	LE	12	2861.29	53.41	WB
DRB4_0103	PHF8	QKKKYIKKKPLEVEQ	LE	12	916.73	24.74	WB
DRB4_0103	PHF8	KKKYIKKKPLEVEQP	LE	11	1029.44	27.17	WB
DRB4_0103	PHF8	KKYIKKKPLEVEQPR	LE	10	1050.99	27.64	WB
DRB4_0103	PHF8	IKKKPLEVEQPRPQD	LE	7	1170.52	30.2	SB
DRB4_0103	PHF8	KKKPLEVEQPRPQDS	LE	6	1102.92	28.76	SB
DRB4_0103	PHF8	KKPLEVEQPRPQDSN	LE	5	1109.19	28.89	SB
DRB4_0103	PHF8	KPLEVEQPRPQDSNL	LE	4	1676.56	39.16	WB
DRB4_0103	TENM1	VFGKGIKFDGIVTAD	AD	9	414.66	11.01	SB
DRB4_0103	TENM1	FGKGIKFDGIVTADI	AD	8	286.59	6.73	SB
DRB4_0103	TENM1	GKGIKFDGIVTADII	AD	7	232.86	4.89	SB
DRB4_0103	TENM1	KGIKFDGIVTADIIG	AD	6	295.98	7.04	WB
DRB4_0103	TENM1	KFDGIVTADIIGVAN	AD	3	635.84	17.6	WB
DRB4_0103	TENM1	FDGIVTADIIGVANE	AD	2	696.43	19.26	WB
DRB4_0103	TENM1	DGIVTADIIGVANED	AD	1	1121.33	29.16	WB
DRB4_0103	ATP11C	SLILNSSQDSSSNNC	YC	15	489.65	13.35	WB
DRB4_0103	GPR50	SHPKPIKPATSHAEP	TI	6	3041.83	55.07	WB
DRB4_0103	GPR50	HPKPIKPATSHAEPT	TI	5	2512.08	49.86	WB
DRB4_0103	GPR50	PKPIKPATSHAEPTT	TI	4	2318.49	47.7	WB
DRB4_0103	GPR50	KPIKPATSHAEPTTA	TI	3	2828.02	53.09	WB
DRB4_0101	DOCK7	LPTKLFHEELALQWV	KL	5	184.06	3.31	WB
DRB4_0101	DOCK7	PTKLFHEELALQWVV	KL	4	150.8	2.35	WB
DRB4_0101	CD48	QKIVEWDSRKSKYFK	EK	15	369.02	9.52	WB
DRB4_0101	CD48	KFKGRVRLDPQSGAL	EK	1	701.98	19.41	WB
DRB4_0101	YOD1	ACAPEMRRLIAQIAS	VA	14	97.91	0.98	WB
DRB4_0101	YOD1	CAPEMRRLIAQIASD	VA	13	114.01	1.33	WB
DRB4_0101	YOD1	APEMRRLIAQIASDP	VA	12	118.31	1.43	WB
DRB4_0101	YOD1	PEMRRLIAQIASDPD	VA	11	110.47	1.25	WB
DRB4_0101	YOD1	EMRRLIAQIASDPDF	VA	10	94.9	0.92	WB
DRB4_0101	YOD1	MRRLIAQIASDPDFY	VA	9	95.23	0.92	SB
DRB4_0101	YOD1	RRLIAQIASDPDFYS	VA	8	145.64	2.19	SB
DRB4_0101	YOD1	RLIAQIASDPDFYSE	VA	7	307.44	7.43	WB
DRB4_0101	YOD1	LIAQIASDPDFYSEA	VA	6	786.75	21.63	WB
DRB4_0101	YOD1	IAQIASDPDFYSEAI	VA	5	1356.49	33.76	WB
DRB4_0101	GTPBP4	KSSFINKVTRADDVQ	VD	13	747.73	20.63	WB
DRB4_0101	KIAA1217	EEGDKIMAELQAFQK	EG	3	423.81	11.31	WB
DRB4_0101	NCOA4	GLENWLKSEKSSYQK	LK	7	882.78	24	WB
DRB4_0101	NCOA4	ENWLKSEKSSYQKCN	LK	5	1145.91	29.69	WB
DRB4_0101	ZNF488	GSKVFSVWPARSEQR	SA	10	192.32	3.55	WB
DRB4_0101	HERC4	YKKPLKIFVGEDAVD	VI	7	284.56	6.66	WB
DRB4_0101	HERC4	KKPLKIFVGEDAVDA	VI	6	232	4.86	WB
DRB4_0101	HERC4	KPLKIFVGEDAVDAG	VI	5	319.42	7.84	WB
DRB4_0101	HERC4	PLKIFVGEDAVDAGG	VI	4	514.22	14.09	WB
DRB4_0101	HERC4	LKIFVGEDAVDAGGV	VI	3	650.95	18.02	WB
DRB4_0101	HERC4	KIFVGEDAVDAGGVR	VI	2	1212.15	30.99	SB
DRB4_0101	HERC4	IFVGEDAVDAGGVRK	VI	1	2413.29	48.76	WB
DRB4_0101	HERC4	YKKPLKVIFVGEDAD	VD	15	528.68	14.51	WB
DRB4_0101	HERC4	KKPLKVIFVGEDADA	VD	14	507.88	13.9	WB
DRB4_0101	HERC4	KPLKVIFVGEDADAG	VD	13	687.85	19.03	WB
DRB4_0101	HERC4	PLKVIFVGEDADAGG	VD	12	932.9	25.09	SB
DRB4_0101	HERC4	LKVIFVGEDADAGGV	VD	11	867.57	23.63	SB
DRB4_0101	HERC4	KVIFVGEDADAGGVR	VD	10	847.07	23.14	SB
DRB4_0101	HERC4	VIFVGEDADAGGVRK	VD	9	1514.87	36.58	SB
DRB4_0101	HERC4	IFVGEDADAGGVRKE	VD	8	3042.06	55.08	WB
DRB4_0101	HSPA12A	VINIYSSEHDNVSFT	IT	15	1030.64	27.19	WB
DRB4_0101	HSPA12A	INIYSSEHDNVSFTD	IT	14	1592.88	37.83	WB
DRB4_0101	RIC8A	NPPTLLPSQETERAM	PT	4	1190.02	30.57	WB
DRB4_0101	RIC8A	PPTLLPSQETERAME	PT	3	1078.69	28.24	WB
DRB4_0101	RIC8A	PTLLPSQETERAMEI	PT	2	704.33	19.47	WB
DRB4_0101	TTC17	SKRLGRSIDDIIHEG	GI	12	1162.42	30.04	WB
DRB4_0101	TTC17	RSIDDIIHEGLQKNT	GI	7	657.64	18.21	WB
DRB4_0101	TTC17	SIDDIIHEGLQKNTS	GI	6	610.57	16.89	WB
DRB4_0101	TTC17	IDDIIHEGLQKNTSS	GI	5	611.04	16.9	SB
DRB4_0101	TTC17	DDIIHEGLQKNTSSW	GI	4	948.16	25.45	WB
DRB4_0101	ZNF408	DKEAAVAVESAVQQE	VE	9	1775.72	40.69	WB
DRB4_0101	ZNF408	KEAAVAVESAVQQEV	VE	8	1069.98	28.05	WB
DRB4_0101	ZNF408	EAAVAVESAVQQEVA	VE	7	820.48	22.47	WB
DRB4_0101	ZNF408	AAVAVESAVQQEVAS	VE	6	937.43	25.2	WB
DRB4_0101	ZNF408	VESAVQQEVASPGED	VE	2	3858.58	61.63	WB
DRB4_0101	ZNF408	ESAVQQEVASPGEDA	VE	1	3598.91	59.72	WB
DRB4_0101	IGHMBP2	GCGLFELEEDEQSKG	ED	10	3363.66	57.85	WB
DRB4_0101	IGHMBP2	CGLFELEEDEQSKGN	ED	9	3609.36	59.8	WB
DRB4_0101	IGHMBP2	GLFELEEDEQSKGNP	ED	8	3424.36	58.35	WB
DRB4_0101	MAML2	QQQSSISAQQQQQQQ	QS	4	783.06	21.54	SB
DRB4_0101	MAML2	QQSSISAQQQQQQQS	QS	3	617.42	17.08	SB
DRB4_0101	MAML2	QSSISAQQQQQQQSS	QS	2	551.35	15.17	SB
DRB4_0101	MAML2	SSISAQQQQQQQSSI	QS	1	699.95	19.36	WB
DRB4_0101	HSPA8	VSSMVLTKKEIAEAY	MK	9	201.21	3.86	WB
DRB4_0101	IGSF9B	PPATVVKWNKDGRQV	PQ	14	1765.61	40.54	WB
DRB4_0101	IGSF9B	PATVVKWNKDGRQVE	PQ	13	1701.03	39.54	WB
DRB4_0101	IGSF9B	ATVVKWNKDGRQVEK	PQ	12	1510.71	36.51	WB
DRB4_0101	IGSF9B	TVVKWNKDGRQVEKN	PQ	11	1880.87	42.25	WB
DRB4_0101	USP5	VEEKIKCLATEKKYT	VK	13	730.62	20.17	WB
DRB4_0101	USP5	EEKIKCLATEKKYTQ	VK	12	668.33	18.5	WB
DRB4_0101	KLRC3	GLAFKHEIKDSDHER	AE	14	3231.49	56.75	WB
DRB4_0101	CPNE8	SDPFLVFYSNEDGSF	RS	9	807.83	22.15	WB
DRB4_0101	CPNE8	DPFLVFYSNEDGSFT	RS	8	735.02	20.29	WB
DRB4_0101	DEPDC4	KEKELEFEDSNISLF	YF	15	864.34	23.56	WB
DRB4_0101	DEPDC4	EKELEFEDSNISLFL	YF	14	661.23	18.31	WB
DRB4_0101	ANAPC7	SEKKSLLRDNVDLLG	LE	2	346.5	8.75	WB
DRB4_0101	ANAPC7	EKKSLLRDNVDLLGS	LE	1	265.24	6.01	SB
DRB4_0101	PLBD2	HPDAVAWANLNAIRE	TN	11	672.61	18.62	WB
DRB4_0101	PLBD2	PDAVAWANLNAIRET	TN	10	653.31	18.09	WB
DRB4_0101	MED13L	NGLELQQLSTLDDRV	TV	15	299.27	7.15	WB
DRB4_0101	MED13L	GLELQQLSTLDDRVG	TV	14	324.46	8.01	WB
DRB4_0101	MED13L	ELQQLSTLDDRVGQR	TV	12	1168.01	30.15	WB
DRB4_0101	MED13L	ALYGNGLELQLDDRT	QL	11	798.62	21.92	WB
DRB4_0101	MED13L	LYGNGLELQLDDRTV	QL	10	310.76	7.55	SB
DRB4_0101	MED13L	YGNGLELQLDDRTVL	QL	9	165.97	2.79	SB
DRB4_0101	MED13L	GNGLELQLDDRTVLV	QL	8	104.31	1.12	SB
DRB4_0101	MED13L	NGLELQLDDRTVLVG	QL	7	120.52	1.48	WB
DRB4_0101	C1QTNF9B	DGKVAKGIKGDQGSR	EA	5	4940.5	68.35	WB
DRB4_0101	C1QTNF9B	GKVAKGIKGDQGSRG	EA	4	3519.05	59.1	WB
DRB4_0101	C1QTNF9B	KVAKGIKGDQGSRGS	EA	3	2824.72	53.06	WB
DRB4_0101	C1QTNF9B	VAKGIKGDQGSRGSP	EA	2	3247.93	56.89	WB
DRB4_0101	C1QTNF9B	AKGIKGDQGSRGSPG	EA	1	3762.08	60.94	SB
DRB4_0101	ATP12A	IPEQLVVGDIVEVKG	SE	3	1247.4	31.66	WB
DRB4_0101	ATP12A	PEQLVVGDIVEVKGG	SE	2	1434.49	35.18	WB
DRB4_0101	ATP12A	EQLVVGDIVEVKGGD	SE	1	1657.58	38.86	WB
DRB4_0101	FLT1	QAGQTLHLQRGEAAH	CR	10	120.42	1.48	WB
DRB4_0101	FLT1	AGQTLHLQRGEAAHK	CR	9	81.5	0.65	SB
DRB4_0101	FLT1	GQTLHLQRGEAAHKW	CR	8	65.2	0.39	SB
DRB4_0101	FLT1	QTLHLQRGEAAHKWS	CR	7	70.04	0.47	WB
DRB4_0101	SYNE2	IAKQIEICNRLEELK	PL	14	619.4	17.14	WB
DRB4_0101	SYNE2	AKQIEICNRLEELKE	PL	13	864.36	23.56	WB
DRB4_0101	AK7	ETYSAISREDLALSE	LA	12	362.36	9.29	WB
DRB4_0101	AK7	TYSAISREDLALSEE	LA	11	347.67	8.79	SB
DRB4_0101	AK7	YSAISREDLALSEEV	LA	10	270.48	6.19	SB
DRB4_0101	AK7	SAISREDLALSEEVS	LA	9	470.97	12.79	WB
DRB4_0101	GOLGA6L6	EQEEKIREQEEMTQE	KM	12	3318.87	57.48	WB
DRB4_0101	GOLGA6L6	QEEKIREQEEMTQEQ	KM	11	2731.99	52.15	SB
DRB4_0101	GOLGA6L6	EEKIREQEEMTQEQE	KM	10	2759.5	52.42	SB
DRB4_0101	GOLGA6L6	EKIREQEEMTQEQEE	KM	9	3334.85	57.62	WB
DRB4_0101	GOLGA6L2	EEKIRDQEEMWGQEE	KE	15	3004.54	54.74	WB
DRB4_0101	GOLGA6L2	EKIRDQEEMWGQEEK	KE	14	3547.53	59.33	WB
DRB4_0101	GOLGA6L2	GQEEKMREQEDVETG	KE	4	6403.74	75.18	WB
DRB4_0101	GOLGA6L2	QEEKMREQEDVETGG	KE	3	5232.15	69.9	WB
DRB4_0101	GOLGA6L2	EEKMREQEDVETGGE	KE	2	4859.39	67.9	SB
DRB4_0101	GOLGA6L2	EKMREQEDVETGGEA	KE	1	6292.4	74.73	WB
DRB4_0101	LRRC49	LTINNVARQWDLQQR	QR	15	418.1	11.12	WB
DRB4_0101	LRRC49	TINNVARQWDLQQRV	QR	14	357.11	9.1	WB
DRB4_0101	LRRC49	INNVARQWDLQQRVA	QR	13	314.72	7.68	WB
DRB4_0101	LRRC49	NNVARQWDLQQRVAN	QR	12	416.92	11.08	WB
DRB4_0101	LRRC49	DLQQRVANIATNEDR	QR	5	1636.34	38.52	WB
DRB4_0101	LRRC49	LQQRVANIATNEDRK	QR	4	1598.94	37.93	WB
DRB4_0101	LRRC49	QQRVANIATNEDRKD	QR	3	2831.42	53.12	SB
DRB4_0101	LRRC49	QRVANIATNEDRKDS	QR	2	3339.87	57.66	WB
DRB4_0101	LRRC49	RVANIATNEDRKDSD	QR	1	4705.36	67.03	WB
DRB4_0101	ATF7IP2	PSVITRTEITKCSPS	TE	8	2049.8	44.46	WB
DRB4_0101	CIITA	STSPFASATDLPSMP	PS	7	1847.29	41.76	WB
DRB4_0101	CIITA	TSPFASATDLPSMPE	PS	6	2051.98	44.49	WB
DRB4_0101	STX1B	LESGKLAIFTDDMDS	IM	13	1342.86	33.49	WB
DRB4_0101	STX1B	ESGKLAIFTDDMDSQ	IM	12	1045.45	27.52	WB
DRB4_0101	STX1B	SGKLAIFTDDMDSQM	IM	11	699.47	19.34	WB
DRB4_0101	STX1B	GKLAIFTDDMDSQMT	IM	10	778.41	21.42	WB
DRB4_0101	STX1B	KLAIFTDDMDSQMTK	IM	9	858.89	23.42	WB
DRB4_0101	STX1B	LAIFTDDMDSQMTKQ	IM	8	1756.9	40.41	WB
DRB4_0101	STX1B	FTDDMDSQMTKQALN	IM	5	2415.49	48.79	WB
DRB4_0101	STX1B	TDDMDSQMTKQALNE	IM	4	2601.17	50.81	WB
DRB4_0101	STX1B	DMDSQMTKQALNEIE	IM	2	1318.51	33	WB
DRB4_0101	STX1B	MDSQMTKQALNEIET	IM	1	1201.66	30.79	WB
DRB4_0101	NFAT5	VSVGIYVVTNAGRSH	PV	1	432.3	11.6	WB
DRB4_0101	IST1	ERYLIEIAKNYVPYE	NV	12	214.77	4.3	WB
DRB4_0101	IST1	RYLIEIAKNYVPYEP	NV	11	229.51	4.78	WB
DRB4_0101	IST1	LIEIAKNYVPYEPDS	NV	9	909.43	24.58	WB
DRB4_0101	IST1	AKNYVPYEPDSVVMA	NV	5	1884.11	42.29	WB
DRB4_0101	IST1	YVPYEPDSVVMAEAP	NV	2	2348.3	48.04	WB
DRB4_0101	ANKRD11	GSSAINILKEKKREK	KR	13	1477.41	35.94	WB
DRB4_0101	ANKRD11	SSAINILKEKKREKH	KR	12	1399.37	34.56	WB
DRB4_0101	TK1	GKTVIVAALDGTFQK	RK	15	107.2	1.18	SB
DRB4_0101	TK1	KTVIVAALDGTFQKP	RK	14	119.97	1.47	SB
DRB4_0101	USP36	PRKKKKRKQETQRAV	KR	7	753.62	20.78	WB
DRB4_0101	USP36	RKKKKRKQETQRAVE	KR	6	812.76	22.28	WB
DRB4_0101	USP36	KKKKRKQETQRAVEE	KR	5	958.82	25.7	WB
DRB4_0101	USP36	KKKRKQETQRAVEED	KR	4	1399.11	34.55	WB
DRB4_0101	ALPK2	QEEKQLKMDHTAFKK	FK	14	376.51	9.76	WB
DRB4_0101	ALPK2	EEKQLKMDHTAFKKF	FK	13	244.43	5.3	WB
DRB4_0101	ALPK2	EKQLKMDHTAFKKFL	FK	12	186.73	3.39	WB
DRB4_0101	HMG20B	RKMNVAFEEQNAVLR	QR	15	664.25	18.39	WB
DRB4_0101	HMG20B	KMNVAFEEQNAVLRH	QR	14	694.6	19.21	WB
DRB4_0101	KANK3	ALMLAALTSVRQEED	ED	15	208.51	4.1	WB
DRB4_0101	KANK3	LTSVRQEEDMAVVQR	ED	9	1101.66	28.73	WB
DRB4_0101	ZNF383	IQQTFLLHQIINNED	TL	7	132.63	1.81	WB
DRB4_0101	ZNF383	QQTFLLHQIINNEDR	TL	6	91.23	0.83	WB
DRB4_0101	ZNF383	QTFLLHQIINNEDRP	TL	5	92.05	0.85	SB
DRB4_0101	ZNF383	TFLLHQIINNEDRPY	TL	4	113.3	1.32	WB
DRB4_0101	ZNF383	FLLHQIINNEDRPYE	TL	3	163.94	2.73	WB
DRB4_0101	PSG9	RYGGLRSNPVILNGP	VG	14	328.53	8.15	WB
DRB4_0101	PSG9	YGGLRSNPVILNGPD	VG	13	532	14.61	WB
DRB4_0101	PSG9	GGLRSNPVILNGPDL	VG	12	1119.79	29.12	WB
DRB4_0101	PSG9	RSNPVILNGPDLPRI	VG	9	707.08	19.55	WB
DRB4_0101	PSG9	SNPVILNGPDLPRIY	VG	8	485.12	13.21	WB
DRB4_0101	CCDC9	EEEEEIEVEEGDEEP	EP	15	11648.9	88.67	WB
DRB4_0101	CCDC9	EEEEIEVEEGDEEPA	EP	14	9164.93	83.75	SB
DRB4_0101	CCDC9	EEEIEVEEGDEEPAQ	EP	13	8124.41	80.99	SB
DRB4_0101	CCDC9	EEIEVEEGDEEPAQD	EP	12	9718.57	85.08	WB
DRB4_0101	LRPPRC	HCALLANKTDLAKAM	LM	15	87.54	0.76	SB
DRB4_0101	LRPPRC	CALLANKTDLAKAMK	LM	14	111.43	1.28	WB
DRB4_0101	LRPPRC	ALLANKTDLAKAMKA	LM	13	123.69	1.59	WB
DRB4_0101	EPAS1	DKFQQLESKKTEPEH	QL	6	4306.99	64.63	WB
DRB4_0101	EPAS1	KFQQLESKKTEPEHR	QL	5	3674.89	60.3	WB
DRB4_0101	EPAS1	FQQLESKKTEPEHRP	QL	4	4658.6	66.76	WB
DRB4_0101	EPAS1	QQLESKKTEPEHRPM	QL	3	6413.1	75.21	WB
DRB4_0101	AAK1	QLATALHQQQLMTQQ	QL	2	196.39	3.69	WB
DRB4_0101	AAK1	LATALHQQQLMTQQA	QL	1	177.22	3.12	WB
DRB4_0101	MPHOSPH10	KAGDIKTAEKTATDK	AE	9	3655.38	60.15	WB
DRB4_0101	MPHOSPH10	AGDIKTAEKTATDKK	AE	8	2842.69	53.23	WB
DRB4_0101	MOB1A	QDQLDDETLFPSKIV	GV	15	2050.38	44.47	WB
DRB4_0101	MOB1A	DETLFPSKIVPFPKN	GV	10	384.59	10.03	WB
DRB4_0101	MOB1A	LFPSKIVPFPKNFMS	GV	7	264.69	6	WB
DRB4_0101	MOB1A	FPSKIVPFPKNFMSV	GV	6	289.27	6.82	WB
DRB4_0101	MOB1A	PSKIVPFPKNFMSVA	GV	5	261.35	5.88	WB
DRB4_0101	MOB1A	SKIVPFPKNFMSVAK	GV	4	256.25	5.71	WB
DRB4_0101	TMEM87B	ELINIRNVSNQERSD	MD	15	431.87	11.58	WB
DRB4_0101	TMEM87B	LINIRNVSNQERSDV	MD	14	571.42	15.77	WB
DRB4_0101	TMEM87B	INIRNVSNQERSDVV	MD	13	926.25	24.94	WB
DRB4_0101	DHRS9	KGNKSYVNMDLSPVE	VE	15	1005.98	26.69	WB
DRB4_0101	ZDBF2	KSDSKITFDSEQLQE	GD	3	4092.12	63.23	WB
DRB4_0101	ZDBF2	SDSKITFDSEQLQEA	GD	2	2242.13	46.81	WB
DRB4_0101	ZDBF2	DSKITFDSEQLQEAV	GD	1	1351.18	33.66	WB
DRB4_0101	DEFB132	LAALGFLTQVIPASA	VA	2	91.24	0.83	WB
DRB4_0101	DEFB132	AALGFLTQVIPASAG	VA	1	92.59	0.86	SB
DRB4_0101	TGM3	VNSHTIRYISTKAVG	GR	7	232.53	4.88	WB
DRB4_0101	TGM3	NSHTIRYISTKAVGS	GR	6	191.71	3.53	SB
DRB4_0101	TGM3	SHTIRYISTKAVGSN	GR	5	190.28	3.48	SB
DRB4_0101	TGM3	HTIRYISTKAVGSNA	GR	4	197.79	3.74	WB
DRB4_0101	TGM3	TIRYISTKAVGSNAR	GR	3	228.99	4.76	WB
DRB4_0101	RTEL1	DRALSSWGNAAAAGD	AG	14	1598.48	37.92	WB
DRB4_0101	ZBTB21	SKQLKIQVKEEPVEA	EA	15	506.14	13.85	WB
DRB4_0101	ZBTB21	KQLKIQVKEEPVEAE	EA	14	562.08	15.49	WB
DRB4_0101	ZBTB21	QLKIQVKEEPVEAEE	EA	13	861.07	23.48	WB
DRB4_0101	ZBTB21	LKIQVKEEPVEAEEE	EA	12	1635.8	38.51	WB
DRB4_0101	ZBTB21	KIQVKEEPVEAEEEA	EA	11	3358.93	57.82	SB
DRB4_0101	ZBTB21	IQVKEEPVEAEEEAP	EA	10	6187.42	74.29	WB
DRB4_0101	DRICH1	DDAQILPSRVQGGCY	DA	3	958.17	25.69	WB
DRB4_0101	DRICH1	DAQILPSRVQGGCYR	DA	2	625.01	17.3	WB
DRB4_0101	PPP6R2	CLVQRILAWEANDHT	EA	8	204.48	3.97	WB
DRB4_0101	PPP6R2	LVQRILAWEANDHTQ	EA	7	159.36	2.6	SB
DRB4_0101	PPP6R2	VQRILAWEANDHTQA	EA	6	128.17	1.69	SB
DRB4_0101	PPP6R2	QRILAWEANDHTQAA	EA	5	136.2	1.9	SB
DRB4_0101	PPP6R2	RILAWEANDHTQAAG	EA	4	189.96	3.48	SB
DRB4_0101	LRRC2	PQAVYKNGFIDTSVR	CK	6	1140.01	29.57	WB
DRB4_0101	LRRC2	QAVYKNGFIDTSVRL	CK	5	708.18	19.58	WB
DRB4_0101	RPL29	AKDQTKAQAAAPASV	AD	3	2327.26	47.8	WB
DRB4_0101	RPL29	KDQTKAQAAAPASVP	AD	2	2707.8	51.91	WB
DRB4_0101	STAG1	DVAVEAIRTLILHGS	LT	9	158.85	2.58	WB
DRB4_0101	STAG1	VAVEAIRTLILHGSE	LT	8	139.97	2.02	WB
DRB4_0101	STAG1	AVEAIRTLILHGSEE	LT	7	160.75	2.64	WB
DRB4_0101	STAG1	VEAIRTLILHGSEEA	LT	6	157.86	2.55	SB
DRB4_0101	STAG1	EAIRTLILHGSEEAL	LT	5	160.87	2.64	WB
DRB4_0101	B3GALNT1	VNWMYFYYEPIYRQD	EY	8	288.35	6.79	WB
DRB4_0101	B3GALNT1	NWMYFYYEPIYRQDF	EY	7	248.56	5.44	WB
DRB4_0101	B3GALNT1	WMYFYYEPIYRQDFH	EY	6	242.05	5.21	WB
DRB4_0101	B3GALNT1	MYFYYEPIYRQDFHF	EY	5	306.46	7.4	WB
DRB4_0101	BCHE	RVERVIVVSNYRVGA	MN	10	177.14	3.12	WB
DRB4_0101	BCHE	VERVIVVSNYRVGAL	MN	9	170.52	2.92	WB
DRB4_0101	ETV5	LQLWQFLVTLLDPAN	DP	13	78.81	0.61	WB
DRB4_0101	ETV5	QLWQFLVTLLDPANA	DP	12	60.45	0.33	WB
DRB4_0101	ETV5	LWQFLVTLLDPANAH	DP	11	47.77	0.17	WB
DRB4_0101	ETV5	WQFLVTLLDPANAHF	DP	10	46.9	0.17	WB
DRB4_0101	JAKMIP1	ADLRAAYQAHQDEVR	HR	15	1193.18	30.63	WB
DRB4_0101	CXCL11	DKIEVIITLKENKGR	QR	15	263.45	5.95	SB
DRB4_0101	CXCL11	KIEVIITLKENKGRC	QR	14	286.75	6.73	WB
DRB4_0101	CXCL11	IEVIITLKENKGRCL	QR	13	312.57	7.61	WB
DRB4_0101	CXCL11	EVIITLKENKGRCLN	QR	12	454.43	12.29	WB
DRB4_0101	PPA2	VKILGILALIEGETD	DE	11	292.32	6.92	WB
DRB4_0101	PPA2	EGETDWKLIAINAND	DE	1	770.3	21.22	WB
DRB4_0101	UGT8	GLKEKFDLLLVDPND	KE	4	252.08	5.56	WB
DRB4_0101	UGT8	LKEKFDLLLVDPNDM	KE	3	140.57	2.03	SB
DRB4_0101	UGT8	KEKFDLLLVDPNDMC	KE	2	128.23	1.69	WB
DRB4_0101	UGT8	EKFDLLLVDPNDMCG	KE	1	147.46	2.25	WB
DRB4_0101	SYNPO2	LAPVKTEVPLAENQS	RS	15	1279.15	32.27	WB
DRB4_0101	SYNPO2	APVKTEVPLAENQSG	RS	14	2048.23	44.44	WB
DRB4_0101	USP53	PSDNIRHALAFKDEQ	EF	11	696.46	19.26	WB
DRB4_0101	USP53	SDNIRHALAFKDEQR	EF	10	510.6	13.98	WB
DRB4_0101	USP53	DNIRHALAFKDEQRF	EF	9	451.26	12.2	WB
DRB4_0101	KIAA1109	QPIPLWHDGTADGDK	NH	7	4492.14	65.77	WB
DRB4_0101	KIAA1109	PIPLWHDGTADGDKP	NH	6	5207.47	69.78	WB
DRB4_0101	KIAA1109	IPLWHDGTADGDKPK	NH	5	6854.28	76.86	WB
DRB4_0101	MAML3	QKQQFLREQRQQQQQ	QQ	15	484.87	13.2	WB
DRB4_0101	MAML3	KQQFLREQRQQQQQQ	QQ	14	458.13	12.41	SB
DRB4_0101	MAML3	QQFLREQRQQQQQQQ	QQ	13	499.88	13.66	SB
DRB4_0101	MAML3	QFLREQRQQQQQQQQ	QQ	12	591.34	16.35	WB
DRB4_0101	MAML3	QQQQQILAEQQLQQS	QQ	2	184.08	3.31	WB
DRB4_0101	MAML3	QQQQILAEQQLQQSH	QQ	1	120.68	1.49	SB
DRB4_0101	ANKRD31	FDRKELNPLSDSLSS	MN	7	1278.39	32.25	WB
DRB4_0101	ANKRD31	DRKELNPLSDSLSSI	MN	6	998.51	26.54	WB
DRB4_0101	ANKRD31	RKELNPLSDSLSSIS	MN	5	840.03	22.96	WB
DRB4_0101	SH3TC2	HVEYYRAGAVPLARR	HV	2	363.89	9.34	WB
DRB4_0101	SH3TC2	VEYYRAGAVPLARRL	HV	1	269.84	6.17	WB
DRB4_0101	SAP30L	RPGFNKAQLAETVRH	SR	14	718.12	19.84	WB
DRB4_0101	SAP30L	LAETVRHFRNIPVNE	SR	6	205.25	3.99	WB
DRB4_0101	SAP30L	AETVRHFRNIPVNEK	SR	5	140.95	2.05	WB
DRB4_0101	SAP30L	ETVRHFRNIPVNEKE	SR	4	172.68	2.99	WB
DRB4_0101	SAP30L	TVRHFRNIPVNEKET	SR	3	223.76	4.58	WB
DRB4_0101	EIF4E1B	AEGGIREWEEEKEEE	EK	12	7964.18	80.53	WB
DRB4_0101	EIF4E1B	EGGIREWEEEKEEEA	EK	11	6862.29	76.89	WB
DRB4_0101	NEDD9	LPPGLSKEQAPDSSS	CS	13	4819.59	67.68	WB
DRB4_0101	NEDD9	PPGLSKEQAPDSSSD	CS	12	5049.12	68.94	WB
DRB4_0101	NEDD9	PGLSKEQAPDSSSDG	CS	11	5728.22	72.28	WB
DRB4_0101	TFEB	VMHYMQQQQQQQQQL	QL	15	426.74	11.41	WB
DRB4_0101	TFEB	MHYMQQQQQQQQQLG	QL	14	623.48	17.26	WB
DRB4_0101	PRDM1	TFGQLSNLKVLRVHS	HL	11	70.56	0.48	WB
DRB4_0101	PRDM1	FGQLSNLKVLRVHSG	HL	10	64.7	0.39	WB
DRB4_0101	PRDM1	GQLSNLKVLRVHSGE	HL	9	78.82	0.61	WB
DRB4_0101	PRDM1	QLSNLKVLRVHSGER	HL	8	75.24	0.55	WB
DRB4_0101	PRDM1	LSNLKVLRVHSGERP	HL	7	108.78	1.21	SB
DRB4_0101	PRDM1	SNLKVLRVHSGERPF	HL	6	174.13	3.03	WB
DRB4_0101	ACAT2	DGAAAVVMKKSEADK	LM	8	2059.14	44.58	WB
DRB4_0101	ACAT2	GAAAVVMKKSEADKR	LM	7	978.52	26.14	WB
DRB4_0101	ACAT2	AAAVVMKKSEADKRG	LM	6	856.83	23.37	WB
DRB4_0101	ACAT2	AAVVMKKSEADKRGL	LM	5	664.57	18.4	WB
DRB4_0101	ACAT2	AVVMKKSEADKRGLT	LM	4	723.39	19.97	WB
DRB4_0101	SLC22A1	ACLVIFISPDLHWLN	MI	5	75.8	0.56	WB
DRB4_0101	MAP3K4	AAAVAASRPSPSGGD	AV	4	3101.38	55.61	WB
DRB4_0101	TBP	QQQQQQQAVAAAAVQ	QA	8	1981.93	43.61	WB
DRB4_0101	TBP	QQQQAVAAAAVQQST	QA	5	750.68	20.71	WB
DRB4_0101	TBP	QQQAVAAAAVQQSTS	QA	4	555.52	15.29	SB
DRB4_0101	TBP	QQAVAAAAVQQSTSQ	QA	3	485.78	13.23	SB
DRB4_0101	TBP	QAVAAAAVQQSTSQQ	QA	2	692.01	19.14	WB
DRB4_0101	MUC3A	MTNLVTTEISSHSTP	TE	8	1073.77	28.13	WB
DRB4_0101	MUC3A	TNLVTTEISSHSTPS	TE	7	1348.84	33.61	WB
DRB4_0101	MUC3A	SFTSLITTETTSYST	TT	7	582.73	16.1	WB
DRB4_0101	MUC3A	FTSLITTETTSYSTP	TT	6	648.68	17.96	SB
DRB4_0101	MUC3A	TSLITTETTSYSTPS	TT	5	739.59	20.41	SB
DRB4_0101	MUC3A	SLITTETTSYSTPSF	TT	4	951.51	25.53	WB
DRB4_0101	LRRC17	KLRQIKSEQLCNEEK	EK	15	350.96	8.9	WB
DRB4_0101	LRRC17	LRQIKSEQLCNEEKE	EK	14	727.54	20.09	WB
DRB4_0101	LRRC17	RQIKSEQLCNEEKEQ	EK	13	2185.39	46.09	WB
DRB4_0101	MET	ENVNMKYQLPNFTAE	MN	2	125.11	1.62	WB
DRB4_0101	MET	NVNMKYQLPNFTAET	MN	1	115.43	1.37	WB
DRB4_0101	CREB3L2	AQSPFTHITSDSFND	TS	10	1607.51	38.06	WB
DRB4_0101	CREB3L2	QSPFTHITSDSFNDD	TS	9	2057.45	44.56	WB
DRB4_0101	IKBKB	FGNVIRWHNQETGEI	QI	15	606.42	16.78	WB
DRB4_0101	IKBKB	GNVIRWHNQETGEIA	QI	14	807.91	22.16	WB
DRB4_0101	IKBKB	NVIRWHNQETGEIAI	QI	13	908.71	24.56	WB
DRB4_0101	IKBKB	VIRWHNQETGEIAIK	QI	12	1165.77	30.11	WB
DRB4_0101	IKBKB	TGEIAIKQCRQELSP	QI	4	768.61	21.17	WB
DRB4_0101	IKBKB	GEIAIKQCRQELSPR	QI	3	595.21	16.46	WB
DRB4_0101	IKBKB	EIAIKQCRQELSPRN	QI	2	558.14	15.37	WB
DRB4_0101	ADAMTSL1	SSTGTFLVDNSDFQK	SD	12	1790.27	40.91	WB
DRB4_0101	ADAMTSL1	STGTFLVDNSDFQKF	SD	11	1132.48	29.4	WB
DRB4_0101	ADAMTSL1	TGTFLVDNSDFQKFP	SD	10	1192.47	30.62	WB
DRB4_0101	ADAMTSL1	GTFLVDNSDFQKFPD	SD	9	1366.32	33.95	WB
DRB4_0101	TEK	LVENYVAKIADFGLS	GE	3	786.4	21.62	WB
DRB4_0101	TEK	VENYVAKIADFGLSR	GE	2	641.11	17.75	WB
DRB4_0101	TEK	ENYVAKIADFGLSRG	GE	1	714.48	19.74	WB
DRB4_0101	ALG2	DCILVSQFTAAVFKE	NS	6	169.8	2.9	WB
DRB4_0101	SVEP1	ASCIFHIKVIDEPPV	AE	12	286.62	6.73	WB
DRB4_0101	SVEP1	CIFHIKVIDEPPVID	AE	10	303.29	7.29	WB
DRB4_0101	SVEP1	IFHIKVIDEPPVIDW	AE	9	333.35	8.31	WB
DRB4_0101	ASTN2	NPAKSLYYQINATSP	LS	5	125.36	1.63	SB
DRB4_0101	ASTN2	PAKSLYYQINATSPW	LS	4	91.74	0.84	SB
DRB4_0101	ASTN2	AKSLYYQINATSPWV	LS	3	73.9	0.53	SB
DRB4_0101	ASTN2	KSLYYQINATSPWVR	LS	2	84.66	0.7	WB
DRB4_0101	CNTRL	YPSEYEIDKAPDESP	AE	6	8709.29	82.58	WB
DRB4_0101	CNTRL	PSEYEIDKAPDESPY	AE	5	8533.19	82.11	WB
DRB4_0101	ENG	IQGPPYVSWLIDANH	LQ	2	502.35	13.73	WB
DRB4_0101	ENG	QGPPYVSWLIDANHN	LQ	1	383.64	10	SB
DRB4_0101	GOLGA2	LEQELVLRLVGDRNE	LQ	3	235.08	4.97	WB
DRB4_0101	GOLGA2	EQELVLRLVGDRNEW	LQ	2	199.39	3.8	WB
DRB4_0101	GOLGA2	QELVLRLVGDRNEWH	LQ	1	184.31	3.32	WB
DRB4_0101	ASB6	GKTALLHALSSDGVQ	AS	10	233.38	4.91	WB
DRB4_0101	ASB6	KTALLHALSSDGVQI	AS	9	166.71	2.82	WB
DRB4_0101	ASB6	TALLHALSSDGVQIH	AS	8	201.99	3.88	WB
DRB4_0101	ASB6	ALLHALSSDGVQIHN	AS	7	284.58	6.66	WB
DRB4_0101	QSOX2	SHGLINVVKPLAFFS	RA	12	99.31	1.01	WB
DRB4_0101	MID1	RSASLISQAEHSEND	LE	13	2126.11	45.38	WB
DRB4_0101	MID1	SASLISQAEHSENDH	LE	12	2861.29	53.41	WB
DRB4_0101	PHF8	QKKKYIKKKPLEVEQ	LE	12	916.73	24.74	WB
DRB4_0101	PHF8	KKKYIKKKPLEVEQP	LE	11	1029.44	27.17	WB
DRB4_0101	PHF8	KKYIKKKPLEVEQPR	LE	10	1050.99	27.64	WB
DRB4_0101	PHF8	IKKKPLEVEQPRPQD	LE	7	1170.52	30.2	SB
DRB4_0101	PHF8	KKKPLEVEQPRPQDS	LE	6	1102.92	28.76	SB
DRB4_0101	PHF8	KKPLEVEQPRPQDSN	LE	5	1109.19	28.89	SB
DRB4_0101	PHF8	KPLEVEQPRPQDSNL	LE	4	1676.56	39.16	WB
DRB4_0101	TENM1	VFGKGIKFDGIVTAD	AD	9	414.66	11.01	SB
DRB4_0101	TENM1	FGKGIKFDGIVTADI	AD	8	286.59	6.73	SB
DRB4_0101	TENM1	GKGIKFDGIVTADII	AD	7	232.86	4.89	SB
DRB4_0101	TENM1	KGIKFDGIVTADIIG	AD	6	295.98	7.04	WB
DRB4_0101	TENM1	KFDGIVTADIIGVAN	AD	3	635.84	17.6	WB
DRB4_0101	TENM1	FDGIVTADIIGVANE	AD	2	696.43	19.26	WB
DRB4_0101	TENM1	DGIVTADIIGVANED	AD	1	1121.33	29.16	WB
DRB4_0101	ATP11C	SLILNSSQDSSSNNC	YC	15	489.65	13.35	WB
DRB4_0101	GPR50	SHPKPIKPATSHAEP	TI	6	3041.83	55.07	WB
DRB4_0101	GPR50	HPKPIKPATSHAEPT	TI	5	2512.08	49.86	WB
DRB4_0101	GPR50	PKPIKPATSHAEPTT	TI	4	2318.49	47.7	WB
DRB4_0101	GPR50	KPIKPATSHAEPTTA	TI	3	2828.02	53.09	WB
DRB4_0103	CD48	DQKIVEWDSRKSKYFK	EK	16	1016.38	26.89	WB
DRB4_0103	CD48	QKIVEWDSRKSKYFKF	EK	15	947.99	25.45	WB
DRB4_0103	CD48	KFKGRVRLDPQSGALY	EK	1	1130.03	29.35	WB
DRB4_0103	YOD1	ACAPEMRRLIAQIASD	VA	14	212.83	4.24	WB
DRB4_0103	YOD1	CAPEMRRLIAQIASDP	VA	13	222.44	4.54	WB
DRB4_0103	YOD1	APEMRRLIAQIASDPD	VA	12	212.93	4.24	WB
DRB4_0103	YOD1	PEMRRLIAQIASDPDF	VA	11	172.33	2.98	WB
DRB4_0103	YOD1	EMRRLIAQIASDPDFY	VA	10	155.49	2.48	WB
DRB4_0103	YOD1	MRRLIAQIASDPDFYS	VA	9	195.29	3.66	SB
DRB4_0103	YOD1	RRLIAQIASDPDFYSE	VA	8	352.6	8.95	SB
DRB4_0103	YOD1	RLIAQIASDPDFYSEA	VA	7	728.86	20.12	WB
DRB4_0103	YOD1	LIAQIASDPDFYSEAI	VA	6	1451.3	35.48	WB
DRB4_0103	YOD1	IAQIASDPDFYSEAIL	VA	5	2468.67	49.38	WB
DRB4_0103	NCOA4	LENWLKSEKSSYQKCN	LK	6	2187.71	46.12	WB
DRB4_0103	ZNF488	AGSKVFSVWPARSEQR	SA	11	484.73	13.2	WB
DRB4_0103	HERC4	YKKPLKIFVGEDAVDA	VI	7	422.74	11.28	WB
DRB4_0103	HERC4	KKPLKIFVGEDAVDAG	VI	6	435.33	11.69	WB
DRB4_0103	HERC4	KPLKIFVGEDAVDAGG	VI	5	667.6	18.48	WB
DRB4_0103	HERC4	PLKIFVGEDAVDAGGV	VI	4	898.03	24.33	WB
DRB4_0103	HERC4	LKIFVGEDAVDAGGVR	VI	3	1226.81	31.27	SB
DRB4_0103	HERC4	KIFVGEDAVDAGGVRK	VI	2	2345.56	48.01	WB
DRB4_0103	HERC4	DYKKPLKVIFVGEDAD	VD	16	1146.84	29.72	WB
DRB4_0103	HERC4	YKKPLKVIFVGEDADA	VD	15	848.7	23.18	WB
DRB4_0103	HERC4	KKPLKVIFVGEDADAG	VD	14	940.06	25.26	WB
DRB4_0103	HERC4	KPLKVIFVGEDADAGG	VD	13	1201.94	30.8	SB
DRB4_0103	HERC4	PLKVIFVGEDADAGGV	VD	12	1192.21	30.61	SB
DRB4_0103	HERC4	LKVIFVGEDADAGGVR	VD	11	1108.53	28.88	SB
DRB4_0103	HERC4	KVIFVGEDADAGGVRK	VD	10	1391.31	34.41	SB
DRB4_0103	HERC4	VIFVGEDADAGGVRKE	VD	9	2552.74	50.3	WB
DRB4_0103	HSPA12A	IVINIYSSEHDNVSFT	IT	16	1757.74	40.42	WB
DRB4_0103	HSPA12A	VINIYSSEHDNVSFTD	IT	15	2197.96	46.25	WB
DRB4_0103	HSPA12A	INIYSSEHDNVSFTDP	IT	14	3222.2	56.67	WB
DRB4_0103	RIC8A	NPPTLLPSQETERAME	PT	4	2702.53	51.85	WB
DRB4_0103	RIC8A	PPTLLPSQETERAMEI	PT	3	1850.59	41.81	WB
DRB4_0103	RIC8A	PTLLPSQETERAMEIL	PT	2	1851.66	41.83	WB
DRB4_0103	TTC17	GRSIDDIIHEGLQKNT	GI	8	1400.25	34.57	WB
DRB4_0103	TTC17	RSIDDIIHEGLQKNTS	GI	7	1187.97	30.53	WB
DRB4_0103	TTC17	SIDDIIHEGLQKNTSS	GI	6	1158.44	29.96	WB
DRB4_0103	TTC17	IDDIIHEGLQKNTSSW	GI	5	1236.06	31.45	WB
DRB4_0103	ZNF408	DKEAAVAVESAVQQEV	VE	9	2398.77	48.6	WB
DRB4_0103	ZNF408	KEAAVAVESAVQQEVA	VE	8	1776.9	40.71	WB
DRB4_0103	ZNF408	EAAVAVESAVQQEVAS	VE	7	1847.65	41.77	WB
DRB4_0103	ZNF408	AVESAVQQEVASPGED	VE	3	5557.11	71.48	WB
DRB4_0103	ZNF408	VESAVQQEVASPGEDA	VE	2	4967.57	68.5	WB
DRB4_0103	ZNF408	ESAVQQEVASPGEDAA	VE	1	5490.29	71.17	WB
DRB4_0103	IGHMBP2	GCGLFELEEDEQSKGN	ED	10	4418.24	65.32	WB
DRB4_0103	MAML2	QQQQSSISAQQQQQQQ	QS	5	1671.09	39.07	WB
DRB4_0103	MAML2	QQQSSISAQQQQQQQS	QS	4	1245.92	31.64	SB
DRB4_0103	MAML2	QQSSISAQQQQQQQSS	QS	3	1059.8	27.83	SB
DRB4_0103	MAML2	QSSISAQQQQQQQSSI	QS	2	1100.67	28.71	SB
DRB4_0103	MAML2	SSISAQQQQQQQSSIS	QS	1	1571.13	37.49	WB
DRB4_0103	HSPA8	EVSSMVLTKKEIAEAY	MK	10	386.04	10.08	WB
DRB4_0103	IGSF9B	PPATVVKWNKDGRQVE	PQ	14	2448.85	49.16	WB
DRB4_0103	IGSF9B	PATVVKWNKDGRQVEK	PQ	13	2122.91	45.35	WB
DRB4_0103	IGSF9B	ATVVKWNKDGRQVEKN	PQ	12	2287.24	47.34	WB
DRB4_0103	USP5	LVEEKIKCLATEKKYT	VK	14	1320.79	33.05	WB
DRB4_0103	USP5	VEEKIKCLATEKKYTQ	VK	13	1353.01	33.69	WB
DRB4_0103	USP5	EEKIKCLATEKKYTQR	VK	12	1271.57	32.12	WB
DRB4_0103	SCAF11	ELPKTHIEQIQKHFSE	TE	1	1213.43	31.01	WB
DRB4_0103	DEPDC4	KKEKELEFEDSNISLF	YF	16	1881.18	42.25	WB
DRB4_0103	ANAPC7	CSEKKSLLRDNVDLLG	LE	3	728.44	20.11	WB
DRB4_0103	ANAPC7	SEKKSLLRDNVDLLGS	LE	2	500.01	13.66	WB
DRB4_0103	ANAPC7	EKKSLLRDNVDLLGSL	LE	1	341.89	8.6	WB
DRB4_0103	MED13L	GNGLELQQLSTLDDRV	TV	16	679.08	18.8	WB
DRB4_0103	MED13L	NGLELQQLSTLDDRVG	TV	15	735.9	20.31	WB
DRB4_0103	MED13L	ALYGNGLELQLDDRTV	QL	11	567.45	15.65	SB
DRB4_0103	MED13L	LYGNGLELQLDDRTVL	QL	10	333.96	8.33	SB
DRB4_0103	MED13L	YGNGLELQLDDRTVLV	QL	9	212.47	4.22	SB
DRB4_0103	MED13L	GNGLELQLDDRTVLVG	QL	8	220.81	4.48	SB
DRB4_0103	MED13L	NGLELQLDDRTVLVGQ	QL	7	274.69	6.33	WB
DRB4_0103	MED13L	LDDRTVLVGQRLPLMA	QL	1	88.02	0.76	WB
DRB4_0103	C1QTNF9B	DGKVAKGIKGDQGSRG	EA	5	5696.33	72.13	WB
DRB4_0103	C1QTNF9B	GKVAKGIKGDQGSRGS	EA	4	4524.77	65.97	WB
DRB4_0103	C1QTNF9B	KVAKGIKGDQGSRGSP	EA	3	4537.57	66.04	WB
DRB4_0103	C1QTNF9B	VAKGIKGDQGSRGSPG	EA	2	5350.14	70.49	WB
DRB4_0103	C1QTNF9B	AKGIKGDQGSRGSPGK	EA	1	5870.59	72.92	WB
DRB4_0103	ATP12A	IPEQLVVGDIVEVKGG	SE	3	2320.72	47.73	WB
DRB4_0103	ATP12A	PEQLVVGDIVEVKGGD	SE	2	2705.05	51.88	WB
DRB4_0103	FLT1	MQAGQTLHLQRGEAAH	CR	11	303.41	7.3	WB
DRB4_0103	FLT1	QAGQTLHLQRGEAAHK	CR	10	192.14	3.55	SB
DRB4_0103	FLT1	AGQTLHLQRGEAAHKW	CR	9	145.1	2.18	SB
DRB4_0103	FLT1	GQTLHLQRGEAAHKWS	CR	8	150.48	2.34	SB
DRB4_0103	FLT1	QTLHLQRGEAAHKWSL	CR	7	162.27	2.68	WB
DRB4_0103	TDRD3	PLGSQHSDGAFKKRDS	NS	16	2870.56	53.49	WB
DRB4_0103	SYNE2	IAKQIEICNRLEELKE	PL	14	1304.76	32.75	WB
DRB4_0103	AK7	VETYSAISREDLALSE	LA	13	868.45	23.65	WB
DRB4_0103	AK7	ETYSAISREDLALSEE	LA	12	809.41	22.19	SB
DRB4_0103	AK7	TYSAISREDLALSEEV	LA	11	593.36	16.41	SB
DRB4_0103	AK7	YSAISREDLALSEEVS	LA	10	634.19	17.56	WB
DRB4_0103	AK7	SAISREDLALSEEVSH	LA	9	1018.84	26.94	WB
DRB4_0103	GOLGA6L6	REQEEKIREQEEMTQE	KM	13	5165.05	69.55	WB
DRB4_0103	GOLGA6L6	EQEEKIREQEEMTQEQ	KM	12	4177.79	63.8	WB
DRB4_0103	GOLGA6L6	QEEKIREQEEMTQEQE	KM	11	3874.81	61.74	SB
DRB4_0103	GOLGA6L6	EEKIREQEEMTQEQEE	KM	10	4139.05	63.54	WB
DRB4_0103	GOLGA6L6	EKIREQEEMTQEQEEK	KM	9	5165.33	69.56	WB
DRB4_0103	GOLGA6L2	QEEKIRDQEEMWGQEE	KE	16	4188.97	63.87	WB
DRB4_0103	GOLGA6L2	EEKIRDQEEMWGQEEK	KE	15	4301.96	64.6	WB
DRB4_0103	GOLGA6L2	GQEEKMREQEDVETGG	KE	4	7094.22	77.71	WB
DRB4_0103	GOLGA6L2	QEEKMREQEDVETGGE	KE	3	6261.84	74.6	WB
DRB4_0103	GOLGA6L2	EEKMREQEDVETGGEA	KE	2	6617.73	75.99	WB
DRB4_0103	LRRC49	RLTINNVARQWDLQQR	QR	16	427.08	11.42	WB
DRB4_0103	LRRC49	LTINNVARQWDLQQRV	QR	15	595.54	16.47	WB
DRB4_0103	LRRC49	TINNVARQWDLQQRVA	QR	14	619.26	17.14	WB
DRB4_0103	LRRC49	INNVARQWDLQQRVAN	QR	13	635.06	17.58	WB
DRB4_0103	LRRC49	WDLQQRVANIATNEDR	QR	6	2103.45	45.11	WB
DRB4_0103	LRRC49	DLQQRVANIATNEDRK	QR	5	2573.9	50.53	WB
DRB4_0103	LRRC49	LQQRVANIATNEDRKD	QR	4	2714.13	51.97	WB
DRB4_0103	LRRC49	QQRVANIATNEDRKDS	QR	3	4146.49	63.59	WB
DRB4_0103	LRRC49	QRVANIATNEDRKDSD	QR	2	5112.29	69.28	WB
DRB4_0103	LRRC49	RVANIATNEDRKDSDS	QR	1	6907.36	77.05	WB
DRB4_0103	CIITA	GSTSPFASATDLPSMP	PS	8	3298.57	57.31	WB
DRB4_0103	CIITA	STSPFASATDLPSMPE	PS	7	3410.46	58.24	WB
DRB4_0103	CIITA	TSPFASATDLPSMPEP	PS	6	3516.84	59.09	WB
DRB4_0103	STX1B	LESGKLAIFTDDMDSQ	IM	13	1986.14	43.66	WB
DRB4_0103	STX1B	ESGKLAIFTDDMDSQM	IM	12	1458.47	35.61	WB
DRB4_0103	STX1B	SGKLAIFTDDMDSQMT	IM	11	1371.65	34.05	WB
DRB4_0103	STX1B	GKLAIFTDDMDSQMTK	IM	10	1465.19	35.73	WB
DRB4_0103	STX1B	KLAIFTDDMDSQMTKQ	IM	9	1815.2	41.28	WB
DRB4_0103	STX1B	FTDDMDSQMTKQALNE	IM	5	4480.34	65.7	WB
DRB4_0103	STX1B	DDMDSQMTKQALNEIE	IM	3	2379.1	48.39	WB
DRB4_0103	STX1B	DMDSQMTKQALNEIET	IM	2	2094.35	45	WB
DRB4_0103	STX1B	MDSQMTKQALNEIETR	IM	1	1493.03	36.21	WB
DRB4_0103	NFAT5	LIPSSMIKSEDVTPME	PL	1	1712.85	39.73	WB
DRB4_0103	NFAT5	VSVGIYVVTNAGRSHD	PV	1	1083.81	28.35	WB
DRB4_0103	IST1	NYVPYEPDSVVMAEAP	NV	3	3446.62	58.53	WB
DRB4_0103	ANKRD11	GSSAINILKEKKREKH	KR	13	2534.17	50.1	WB
DRB4_0103	TK1	AGKTVIVAALDGTFQK	RK	16	223.14	4.56	SB
DRB4_0103	TK1	GKTVIVAALDGTFQKP	RK	15	236.86	5.03	SB
DRB4_0103	TK1	KTVIVAALDGTFQKPF	RK	14	283.82	6.63	SB
DRB4_0103	USP36	PRKKKKRKQETQRAVE	KR	7	1707.92	39.65	WB
DRB4_0103	USP36	RKKKKRKQETQRAVEE	KR	6	1822.28	41.39	WB
DRB4_0103	USP36	KKKKRKQETQRAVEED	KR	5	1900.78	42.52	WB
DRB4_0103	POLI	EEDAEAWAMELADVGA	DE	1	1553.65	37.21	WB
DRB4_0103	ALPK2	DQEEKQLKMDHTAFKK	FK	15	724.37	20	WB
DRB4_0103	ALPK2	QEEKQLKMDHTAFKKF	FK	14	443.35	11.95	WB
DRB4_0103	ALPK2	EEKQLKMDHTAFKKFL	FK	13	322.47	7.94	WB
DRB4_0103	ALPK2	EKQLKMDHTAFKKFLT	FK	12	322.33	7.94	WB
DRB4_0103	HMG20B	RKMNVAFEEQNAVLRH	QR	15	1295.85	32.58	WB
DRB4_0103	ZNF383	IQQTFLLHQIINNEDR	TL	7	193.51	3.59	WB
DRB4_0103	ZNF383	QQTFLLHQIINNEDRP	TL	6	199.84	3.81	SB
DRB4_0103	ZNF383	QTFLLHQIINNEDRPY	TL	5	201.08	3.85	WB
DRB4_0103	ZNF383	TFLLHQIINNEDRPYE	TL	4	253.03	5.6	WB
DRB4_0103	PSG9	DRYGGLRSNPVILNGP	VG	15	761.03	20.98	WB
DRB4_0103	PSG9	RYGGLRSNPVILNGPD	VG	14	816.04	22.36	WB
DRB4_0103	PSG9	YGGLRSNPVILNGPDL	VG	13	1108.75	28.88	WB
DRB4_0103	PSG9	GGLRSNPVILNGPDLP	VG	12	1829.89	41.5	WB
DRB4_0103	PSG9	RSNPVILNGPDLPRIY	VG	9	986.5	26.3	WB
DRB4_0103	CCDC9	DEEEEEIEVEEGDEEP	EP	16	12956.8	90.67	WB
DRB4_0103	CCDC9	EEEEEIEVEEGDEEPA	EP	15	10678.5	86.95	WB
DRB4_0103	CCDC9	EEEEIEVEEGDEEPAQ	EP	14	9296.56	84.08	SB
DRB4_0103	CCDC9	EEEIEVEEGDEEPAQD	EP	13	9582.1	84.77	SB
DRB4_0103	CCDC9	EEIEVEEGDEEPAQDH	EP	12	11580.5	88.55	WB
DRB4_0103	LRPPRC	LHCALLANKTDLAKAM	LM	16	138.74	1.98	SB
DRB4_0103	LRPPRC	HCALLANKTDLAKAMK	LM	15	146.24	2.21	SB
DRB4_0103	LRPPRC	CALLANKTDLAKAMKA	LM	14	186.5	3.38	WB
DRB4_0103	LRPPRC	ALLANKTDLAKAMKAV	LM	13	212.06	4.21	WB
DRB4_0103	EPAS1	DKFQQLESKKTEPEHR	QL	6	5851.7	72.83	WB
DRB4_0103	EPAS1	KFQQLESKKTEPEHRP	QL	5	5847.83	72.82	WB
DRB4_0103	EPAS1	FQQLESKKTEPEHRPM	QL	4	6852.06	76.85	WB
DRB4_0103	AAK1	QLATALHQQQLMTQQA	QL	2	405.22	10.71	WB
DRB4_0103	AAK1	LATALHQQQLMTQQAA	QL	1	380.07	9.88	WB
DRB4_0103	MPHOSPH10	KAGDIKTAEKTATDKK	AE	9	4490.97	65.76	WB
DRB4_0103	MPHOSPH10	AGDIKTAEKTATDKKR	AE	8	4516.7	65.92	WB
DRB4_0103	MOB1A	TLFPSKIVPFPKNFMS	GV	8	470.54	12.78	WB
DRB4_0103	MOB1A	LFPSKIVPFPKNFMSV	GV	7	529.08	14.52	WB
DRB4_0103	MOB1A	FPSKIVPFPKNFMSVA	GV	6	584.62	16.16	WB
DRB4_0103	MOB1A	PSKIVPFPKNFMSVAK	GV	5	572	15.79	WB
DRB4_0103	TMEM87B	KELINIRNVSNQERSD	MD	16	601.2	16.63	WB
DRB4_0103	TMEM87B	ELINIRNVSNQERSDV	MD	15	885	24.04	WB
DRB4_0103	TMEM87B	LINIRNVSNQERSDVV	MD	14	1253.84	31.79	WB
DRB4_0103	ZDBF2	KSDSKITFDSEQLQEA	GD	3	3583.25	59.6	WB
DRB4_0103	ZDBF2	SDSKITFDSEQLQEAV	GD	2	2427.25	48.92	WB
DRB4_0103	ZDBF2	DSKITFDSEQLQEAVK	GD	1	2010.48	43.97	WB
DRB4_0103	DEFB132	LLAALGFLTQVIPASA	VA	3	197.05	3.72	WB
DRB4_0103	DEFB132	LAALGFLTQVIPASAG	VA	2	186.45	3.38	WB
DRB4_0103	DEFB132	AALGFLTQVIPASAGG	VA	1	198.65	3.77	SB
DRB4_0103	TGM3	SVNSHTIRYISTKAVG	GR	8	472.88	12.84	WB
DRB4_0103	TGM3	VNSHTIRYISTKAVGS	GR	7	396.9	10.44	WB
DRB4_0103	TGM3	NSHTIRYISTKAVGSN	GR	6	401.68	10.59	SB
DRB4_0103	TGM3	SHTIRYISTKAVGSNA	GR	5	400.68	10.56	WB
DRB4_0103	TGM3	HTIRYISTKAVGSNAR	GR	4	434.21	11.66	WB
DRB4_0103	ZBTB21	LSKQLKIQVKEEPVEA	EA	16	631.02	17.47	WB
DRB4_0103	ZBTB21	SKQLKIQVKEEPVEAE	EA	15	842.15	23.01	WB
DRB4_0103	ZBTB21	KQLKIQVKEEPVEAEE	EA	14	965.54	25.86	WB
DRB4_0103	ZBTB21	QLKIQVKEEPVEAEEE	EA	13	1484.26	36.06	WB
DRB4_0103	ZBTB21	LKIQVKEEPVEAEEEA	EA	12	2521.2	49.96	WB
DRB4_0103	ZBTB21	KIQVKEEPVEAEEEAP	EA	11	5187.45	69.67	WB
DRB4_0103	DRICH1	DDAQILPSRVQGGCYR	DA	3	1287.83	32.43	WB
DRB4_0103	DRICH1	DAQILPSRVQGGCYRF	DA	2	1212.01	30.99	WB
DRB4_0103	PPP6R2	CLVQRILAWEANDHTQ	EA	8	299.78	7.17	WB
DRB4_0103	PPP6R2	LVQRILAWEANDHTQA	EA	7	231.53	4.85	SB
DRB4_0103	PPP6R2	VQRILAWEANDHTQAA	EA	6	207.9	4.08	SB
DRB4_0103	PPP6R2	QRILAWEANDHTQAAG	EA	5	256.72	5.72	SB
DRB4_0103	PPP6R2	RILAWEANDHTQAAGG	EA	4	387.25	10.12	WB
DRB4_0103	LRRC2	IPQAVYKNGFIDTSVR	CK	7	1841.01	41.67	WB
DRB4_0103	TMIE	DSVDTVAIKVEEDEKN	KD	1	5262.58	70.06	WB
DRB4_0103	RPL29	AKDQTKAQAAAPASVP	AD	3	4076.21	63.13	WB
DRB4_0103	RPL29	KDQTKAQAAAPASVPA	AD	2	4201.91	63.95	WB
DRB4_0103	STAG1	DVAVEAIRTLILHGSE	LT	9	417.13	11.09	WB
DRB4_0103	STAG1	VAVEAIRTLILHGSEE	LT	8	413.06	10.96	WB
DRB4_0103	STAG1	AVEAIRTLILHGSEEA	LT	7	356.08	9.07	WB
DRB4_0103	STAG1	VEAIRTLILHGSEEAL	LT	6	313.5	7.64	WB
DRB4_0103	STAG1	EAIRTLILHGSEEALS	LT	5	337.43	8.45	WB
DRB4_0103	B3GALNT1	NWMYFYYEPIYRQDFH	EY	7	395.72	10.4	WB
DRB4_0103	B3GALNT1	WMYFYYEPIYRQDFHF	EY	6	418.7	11.14	WB
DRB4_0103	BCHE	ARVERVIVVSNYRVGA	MN	11	361.36	9.25	WB
DRB4_0103	ETV5	LQLWQFLVTLLDPANA	DP	13	165.06	2.77	WB
DRB4_0103	ETV5	QLWQFLVTLLDPANAH	DP	12	117.08	1.4	WB
DRB4_0103	ETV5	LWQFLVTLLDPANAHF	DP	11	106.3	1.16	WB
DRB4_0103	ETV5	WQFLVTLLDPANAHFI	DP	10	108.25	1.2	WB
DRB4_0103	JAKMIP1	AADLRAAYQAHQDEVR	HR	16	1769.32	40.6	WB
DRB4_0103	CXCL11	CDKIEVIITLKENKGR	QR	16	683.08	18.9	WB
DRB4_0103	CXCL11	DKIEVIITLKENKGRC	QR	15	661.96	18.33	WB
DRB4_0103	CXCL11	KIEVIITLKENKGRCL	QR	14	565.82	15.61	WB
DRB4_0103	CXCL11	IEVIITLKENKGRCLN	QR	13	788.75	21.68	WB
DRB4_0103	PPA2	EGETDWKLIAINANDP	DE	1	1136.43	29.49	WB
DRB4_0103	UGT8	QGLKEKFDLLLVDPND	KE	5	658.35	18.23	WB
DRB4_0103	UGT8	GLKEKFDLLLVDPNDM	KE	4	348.1	8.8	WB
DRB4_0103	UGT8	LKEKFDLLLVDPNDMC	KE	3	311.02	7.56	WB
DRB4_0103	UGT8	KEKFDLLLVDPNDMCG	KE	2	285.02	6.67	WB
DRB4_0103	SYNPO2	FLAPVKTEVPLAENQS	RS	16	1769.32	40.6	WB
DRB4_0103	SYNPO2	LAPVKTEVPLAENQSG	RS	15	2211.99	46.43	WB
DRB4_0103	USP53	PSDNIRHALAFKDEQR	EF	11	1369.9	34.02	WB
DRB4_0103	USP53	SDNIRHALAFKDEQRF	EF	10	1197.55	30.72	WB
DRB4_0103	KIAA1109	EQPIPLWHDGTADGDK	NH	8	5690.73	72.1	WB
DRB4_0103	KIAA1109	QPIPLWHDGTADGDKP	NH	7	5922.85	73.15	WB
DRB4_0103	KIAA1109	PIPLWHDGTADGDKPK	NH	6	6801.24	76.67	WB
DRB4_0103	MAML3	QQKQQFLREQRQQQQQ	QQ	16	975.14	26.07	WB
DRB4_0103	MAML3	QKQQFLREQRQQQQQQ	QQ	15	864.9	23.57	WB
DRB4_0103	MAML3	KQQFLREQRQQQQQQQ	QQ	14	812.39	22.27	SB
DRB4_0103	MAML3	QQFLREQRQQQQQQQQ	QQ	13	900.5	24.39	WB
DRB4_0103	MAML3	QFLREQRQQQQQQQQI	QQ	12	1152.6	29.84	WB
DRB4_0103	MAML3	QQQQQQILAEQQLQQS	QQ	3	466.97	12.67	WB
DRB4_0103	MAML3	QQQQQILAEQQLQQSH	QQ	2	286.77	6.73	SB
DRB4_0103	MAML3	QQQQILAEQQLQQSHL	QQ	1	177.39	3.12	SB
DRB4_0103	ANKRD31	DRKELNPLSDSLSSIS	MN	6	2097.2	45.04	WB
DRB4_0103	SAP30L	LAETVRHFRNIPVNEK	SR	6	359.37	9.18	WB
DRB4_0103	SAP30L	AETVRHFRNIPVNEKE	SR	5	383.97	10.01	WB
DRB4_0103	SAP30L	ETVRHFRNIPVNEKET	SR	4	447.63	12.09	WB
DRB4_0103	STK10	APEVVMCETMKDTPYY	DY	16	2326.86	47.8	WB
DRB4_0103	EIF4E1B	AEGGIREWEEEKEEEA	EK	12	8077.87	80.86	WB
DRB4_0103	EIF4E1B	EGGIREWEEEKEEEAA	EK	11	7944.73	80.48	WB
DRB4_0103	NEDD9	LPPGLSKEQAPDSSSD	CS	13	7408.63	78.78	WB
DRB4_0103	NEDD9	PPGLSKEQAPDSSSDG	CS	12	7583.32	79.36	WB
DRB4_0103	TFEB	AVMHYMQQQQQQQQQL	QL	16	789.08	21.69	WB
DRB4_0103	TFEB	VMHYMQQQQQQQQQLG	QL	15	1000.55	26.58	WB
DRB4_0103	PRDM1	TFGQLSNLKVLRVHSG	HL	11	161.28	2.66	WB
DRB4_0103	PRDM1	FGQLSNLKVLRVHSGE	HL	10	149.77	2.31	WB
DRB4_0103	PRDM1	GQLSNLKVLRVHSGER	HL	9	173.24	3	WB
DRB4_0103	PRDM1	QLSNLKVLRVHSGERP	HL	8	190.97	3.5	WB
DRB4_0103	PRDM1	LSNLKVLRVHSGERPF	HL	7	250.41	5.5	WB
DRB4_0103	PRDM1	SNLKVLRVHSGERPFK	HL	6	368.4	9.49	WB
DRB4_0103	ACAT2	NDGAAAVVMKKSEADK	LM	9	3280.74	57.16	WB
DRB4_0103	ACAT2	DGAAAVVMKKSEADKR	LM	8	1673.3	39.1	WB
DRB4_0103	ACAT2	GAAAVVMKKSEADKRG	LM	7	1507.81	36.46	WB
DRB4_0103	ACAT2	AAAVVMKKSEADKRGL	LM	6	1198.71	30.74	WB
DRB4_0103	ACAT2	AAVVMKKSEADKRGLT	LM	5	1273.39	32.16	WB
DRB4_0103	TBP	QQQQAVAAAAVQQSTS	QA	5	1277.13	32.23	WB
DRB4_0103	TBP	QQQAVAAAAVQQSTSQ	QA	4	1026.75	27.11	SB
DRB4_0103	TBP	QQAVAAAAVQQSTSQQ	QA	3	1095.55	28.6	WB
DRB4_0103	COBL	SHLRTEKAVTASNDED	ED	16	1733.35	40.05	WB
DRB4_0103	MUC3A	MTNLVTTEISSHSTPS	TE	8	2259.89	47.03	WB
DRB4_0103	MUC3A	TNLVTTEISSHSTPSF	TE	7	2477.05	49.47	WB
DRB4_0103	MUC3A	SFTSLITTETTSYSTP	TT	7	1506.21	36.43	WB
DRB4_0103	MUC3A	FTSLITTETTSYSTPS	TT	6	1464.03	35.71	SB
DRB4_0103	MUC3A	TSLITTETTSYSTPSF	TT	5	1755.32	40.38	WB
DRB4_0103	LRRC17	KKLRQIKSEQLCNEEK	EK	16	658.33	18.23	WB
DRB4_0103	LRRC17	KLRQIKSEQLCNEEKE	EK	15	997.51	26.52	WB
DRB4_0103	LRRC17	LRQIKSEQLCNEEKEQ	EK	14	1834.53	41.57	WB
DRB4_0103	MET	SENVNMKYQLPNFTAE	MN	3	278.4	6.45	WB
DRB4_0103	MET	ENVNMKYQLPNFTAET	MN	2	255.21	5.67	WB
DRB4_0103	MET	NVNMKYQLPNFTAETP	MN	1	263.7	5.96	WB
DRB4_0103	CREB3L2	AQSPFTHITSDSFNDD	TS	10	3905.96	61.96	WB
DRB4_0103	CREB3L2	QSPFTHITSDSFNDDE	TS	9	4059.83	63.02	WB
DRB4_0103	PTK2B	KDLAELINKMRLAQQN	NK	1	265.95	6.04	WB
DRB4_0103	IKBKB	GFGNVIRWHNQETGEI	QI	16	1213.87	31.02	WB
DRB4_0103	IKBKB	FGNVIRWHNQETGEIA	QI	15	1132.64	29.41	WB
DRB4_0103	IKBKB	GNVIRWHNQETGEIAI	QI	14	1348.53	33.6	WB
DRB4_0103	IKBKB	NVIRWHNQETGEIAIK	QI	13	1594.74	37.86	WB
DRB4_0103	IKBKB	TGEIAIKQCRQELSPR	QI	4	1215.32	31.05	WB
DRB4_0103	IKBKB	GEIAIKQCRQELSPRN	QI	3	1173.61	30.26	WB
DRB4_0103	IKBKB	EIAIKQCRQELSPRNR	QI	2	1136.96	29.5	WB
DRB4_0103	ADAMTSL1	LSSTGTFLVDNSDFQK	SD	13	2710.26	51.93	WB
DRB4_0103	ADAMTSL1	SSTGTFLVDNSDFQKF	SD	12	2009.53	43.96	WB
DRB4_0103	ADAMTSL1	STGTFLVDNSDFQKFP	SD	11	2039.05	44.33	WB
DRB4_0103	ADAMTSL1	TGTFLVDNSDFQKFPD	SD	10	2121.3	45.33	WB
DRB4_0103	ADAMTSL1	GTFLVDNSDFQKFPDK	SD	9	2241.36	46.8	WB
DRB4_0103	TEK	LVENYVAKIADFGLSR	GE	3	1127.04	29.28	WB
DRB4_0103	TEK	VENYVAKIADFGLSRG	GE	2	1271.34	32.12	WB
DRB4_0103	PRUNE2	HDNEWEMLSPQPVQKN	LH	1	1556.71	37.26	WB
DRB4_0103	ASTN2	LNPAKSLYYQINATSP	LS	6	273.35	6.29	WB
DRB4_0103	ASTN2	NPAKSLYYQINATSPW	LS	5	195.37	3.66	WB
DRB4_0103	ASTN2	PAKSLYYQINATSPWV	LS	4	145.19	2.18	SB
DRB4_0103	ASTN2	AKSLYYQINATSPWVR	LS	3	139.41	2	WB
DRB4_0103	ASTN2	KSLYYQINATSPWVRD	LS	2	190.39	3.49	WB
DRB4_0103	ENG	LIQGPPYVSWLIDANH	LQ	3	1017.09	26.91	WB
DRB4_0103	ENG	IQGPPYVSWLIDANHN	LQ	2	798.67	21.92	WB
DRB4_0103	ENG	QGPPYVSWLIDANHNM	LQ	1	555.84	15.3	WB
DRB4_0103	GOLGA2	LEQELVLRLVGDRNEW	LQ	3	461.82	12.52	WB
DRB4_0103	GOLGA2	EQELVLRLVGDRNEWH	LQ	2	455.51	12.33	WB
DRB4_0103	GOLGA2	QELVLRLVGDRNEWHG	LQ	1	458.5	12.42	WB
DRB4_0103	ASB6	GKTALLHALSSDGVQI	AS	10	433.69	11.64	WB
DRB4_0103	ASB6	KTALLHALSSDGVQIH	AS	9	404.81	10.69	WB
DRB4_0103	ASB6	TALLHALSSDGVQIHN	AS	8	560.33	15.44	WB
DRB4_0103	MID1	RSASLISQAEHSENDH	LE	13	3670.56	60.27	WB
DRB4_0103	PHF8	QKKKYIKKKPLEVEQP	LE	12	2025.18	44.16	WB
DRB4_0103	PHF8	KKKYIKKKPLEVEQPR	LE	11	1738.03	40.12	WB
DRB4_0103	PHF8	KKYIKKKPLEVEQPRP	LE	10	2039.8	44.34	WB
DRB4_0103	PHF8	YIKKKPLEVEQPRPQD	LE	8	1826.68	41.46	WB
DRB4_0103	PHF8	IKKKPLEVEQPRPQDS	LE	7	1891.08	42.39	SB
DRB4_0103	PHF8	KKKPLEVEQPRPQDSN	LE	6	1870.22	42.1	SB
DRB4_0103	PHF8	KKPLEVEQPRPQDSNL	LE	5	1937.43	43.02	SB
DRB4_0103	PHF8	KPLEVEQPRPQDSNLS	LE	4	2864.05	53.43	WB
DRB4_0103	TENM1	SVFGKGIKFDGIVTAD	AD	10	807.84	22.15	WB
DRB4_0103	TENM1	VFGKGIKFDGIVTADI	AD	9	535.13	14.69	SB
DRB4_0103	TENM1	FGKGIKFDGIVTADII	AD	8	431.24	11.56	SB
DRB4_0103	TENM1	GKGIKFDGIVTADIIG	AD	7	458.09	12.4	SB
DRB4_0103	TENM1	KFDGIVTADIIGVANE	AD	3	1421.05	34.94	WB
DRB4_0103	TENM1	FDGIVTADIIGVANED	AD	2	1584.68	37.7	WB
DRB4_0103	TENM1	DGIVTADIIGVANEDS	AD	1	1875.29	42.17	WB
DRB4_0103	ATP11C	LSLILNSSQDSSSNNC	YC	16	488.94	13.33	WB
DRB4_0103	GPR50	TSHPKPIKPATSHAEP	TI	7	5325.25	70.37	WB
DRB4_0103	GPR50	SHPKPIKPATSHAEPT	TI	6	4519.54	65.94	WB
DRB4_0103	GPR50	HPKPIKPATSHAEPTT	TI	5	4056.98	63	WB
DRB4_0103	GPR50	PKPIKPATSHAEPTTA	TI	4	4319.03	64.7	WB
DRB4_0101	CD48	DQKIVEWDSRKSKYFK	EK	16	1016.38	26.89	WB
DRB4_0101	CD48	QKIVEWDSRKSKYFKF	EK	15	947.99	25.45	WB
DRB4_0101	CD48	KFKGRVRLDPQSGALY	EK	1	1130.03	29.35	WB
DRB4_0101	YOD1	ACAPEMRRLIAQIASD	VA	14	212.83	4.24	WB
DRB4_0101	YOD1	CAPEMRRLIAQIASDP	VA	13	222.44	4.54	WB
DRB4_0101	YOD1	APEMRRLIAQIASDPD	VA	12	212.93	4.24	WB
DRB4_0101	YOD1	PEMRRLIAQIASDPDF	VA	11	172.33	2.98	WB
DRB4_0101	YOD1	EMRRLIAQIASDPDFY	VA	10	155.49	2.48	WB
DRB4_0101	YOD1	MRRLIAQIASDPDFYS	VA	9	195.29	3.66	SB
DRB4_0101	YOD1	RRLIAQIASDPDFYSE	VA	8	352.6	8.95	SB
DRB4_0101	YOD1	RLIAQIASDPDFYSEA	VA	7	728.86	20.12	WB
DRB4_0101	YOD1	LIAQIASDPDFYSEAI	VA	6	1451.3	35.48	WB
DRB4_0101	YOD1	IAQIASDPDFYSEAIL	VA	5	2468.67	49.38	WB
DRB4_0101	NCOA4	LENWLKSEKSSYQKCN	LK	6	2187.71	46.12	WB
DRB4_0101	ZNF488	AGSKVFSVWPARSEQR	SA	11	484.73	13.2	WB
DRB4_0101	HERC4	YKKPLKIFVGEDAVDA	VI	7	422.74	11.28	WB
DRB4_0101	HERC4	KKPLKIFVGEDAVDAG	VI	6	435.33	11.69	WB
DRB4_0101	HERC4	KPLKIFVGEDAVDAGG	VI	5	667.6	18.48	WB
DRB4_0101	HERC4	PLKIFVGEDAVDAGGV	VI	4	898.03	24.33	WB
DRB4_0101	HERC4	LKIFVGEDAVDAGGVR	VI	3	1226.81	31.27	SB
DRB4_0101	HERC4	KIFVGEDAVDAGGVRK	VI	2	2345.56	48.01	WB
DRB4_0101	HERC4	DYKKPLKVIFVGEDAD	VD	16	1146.84	29.72	WB
DRB4_0101	HERC4	YKKPLKVIFVGEDADA	VD	15	848.7	23.18	WB
DRB4_0101	HERC4	KKPLKVIFVGEDADAG	VD	14	940.06	25.26	WB
DRB4_0101	HERC4	KPLKVIFVGEDADAGG	VD	13	1201.94	30.8	SB
DRB4_0101	HERC4	PLKVIFVGEDADAGGV	VD	12	1192.21	30.61	SB
DRB4_0101	HERC4	LKVIFVGEDADAGGVR	VD	11	1108.53	28.88	SB
DRB4_0101	HERC4	KVIFVGEDADAGGVRK	VD	10	1391.31	34.41	SB
DRB4_0101	HERC4	VIFVGEDADAGGVRKE	VD	9	2552.74	50.3	WB
DRB4_0101	HSPA12A	IVINIYSSEHDNVSFT	IT	16	1757.74	40.42	WB
DRB4_0101	HSPA12A	VINIYSSEHDNVSFTD	IT	15	2197.96	46.25	WB
DRB4_0101	HSPA12A	INIYSSEHDNVSFTDP	IT	14	3222.2	56.67	WB
DRB4_0101	RIC8A	NPPTLLPSQETERAME	PT	4	2702.53	51.85	WB
DRB4_0101	RIC8A	PPTLLPSQETERAMEI	PT	3	1850.59	41.81	WB
DRB4_0101	RIC8A	PTLLPSQETERAMEIL	PT	2	1851.66	41.83	WB
DRB4_0101	TTC17	GRSIDDIIHEGLQKNT	GI	8	1400.25	34.57	WB
DRB4_0101	TTC17	RSIDDIIHEGLQKNTS	GI	7	1187.97	30.53	WB
DRB4_0101	TTC17	SIDDIIHEGLQKNTSS	GI	6	1158.44	29.96	WB
DRB4_0101	TTC17	IDDIIHEGLQKNTSSW	GI	5	1236.06	31.45	WB
DRB4_0101	ZNF408	DKEAAVAVESAVQQEV	VE	9	2398.77	48.6	WB
DRB4_0101	ZNF408	KEAAVAVESAVQQEVA	VE	8	1776.9	40.71	WB
DRB4_0101	ZNF408	EAAVAVESAVQQEVAS	VE	7	1847.65	41.77	WB
DRB4_0101	ZNF408	AVESAVQQEVASPGED	VE	3	5557.11	71.48	WB
DRB4_0101	ZNF408	VESAVQQEVASPGEDA	VE	2	4967.57	68.5	WB
DRB4_0101	ZNF408	ESAVQQEVASPGEDAA	VE	1	5490.29	71.17	WB
DRB4_0101	IGHMBP2	GCGLFELEEDEQSKGN	ED	10	4418.24	65.32	WB
DRB4_0101	MAML2	QQQQSSISAQQQQQQQ	QS	5	1671.09	39.07	WB
DRB4_0101	MAML2	QQQSSISAQQQQQQQS	QS	4	1245.92	31.64	SB
DRB4_0101	MAML2	QQSSISAQQQQQQQSS	QS	3	1059.8	27.83	SB
DRB4_0101	MAML2	QSSISAQQQQQQQSSI	QS	2	1100.67	28.71	SB
DRB4_0101	MAML2	SSISAQQQQQQQSSIS	QS	1	1571.13	37.49	WB
DRB4_0101	HSPA8	EVSSMVLTKKEIAEAY	MK	10	386.04	10.08	WB
DRB4_0101	IGSF9B	PPATVVKWNKDGRQVE	PQ	14	2448.85	49.16	WB
DRB4_0101	IGSF9B	PATVVKWNKDGRQVEK	PQ	13	2122.91	45.35	WB
DRB4_0101	IGSF9B	ATVVKWNKDGRQVEKN	PQ	12	2287.24	47.34	WB
DRB4_0101	USP5	LVEEKIKCLATEKKYT	VK	14	1320.79	33.05	WB
DRB4_0101	USP5	VEEKIKCLATEKKYTQ	VK	13	1353.01	33.69	WB
DRB4_0101	USP5	EEKIKCLATEKKYTQR	VK	12	1271.57	32.12	WB
DRB4_0101	SCAF11	ELPKTHIEQIQKHFSE	TE	1	1213.43	31.01	WB
DRB4_0101	DEPDC4	KKEKELEFEDSNISLF	YF	16	1881.18	42.25	WB
DRB4_0101	ANAPC7	CSEKKSLLRDNVDLLG	LE	3	728.44	20.11	WB
DRB4_0101	ANAPC7	SEKKSLLRDNVDLLGS	LE	2	500.01	13.66	WB
DRB4_0101	ANAPC7	EKKSLLRDNVDLLGSL	LE	1	341.89	8.6	WB
DRB4_0101	MED13L	GNGLELQQLSTLDDRV	TV	16	679.08	18.8	WB
DRB4_0101	MED13L	NGLELQQLSTLDDRVG	TV	15	735.9	20.31	WB
DRB4_0101	MED13L	ALYGNGLELQLDDRTV	QL	11	567.45	15.65	SB
DRB4_0101	MED13L	LYGNGLELQLDDRTVL	QL	10	333.96	8.33	SB
DRB4_0101	MED13L	YGNGLELQLDDRTVLV	QL	9	212.47	4.22	SB
DRB4_0101	MED13L	GNGLELQLDDRTVLVG	QL	8	220.81	4.48	SB
DRB4_0101	MED13L	NGLELQLDDRTVLVGQ	QL	7	274.69	6.33	WB
DRB4_0101	MED13L	LDDRTVLVGQRLPLMA	QL	1	88.02	0.76	WB
DRB4_0101	C1QTNF9B	DGKVAKGIKGDQGSRG	EA	5	5696.33	72.13	WB
DRB4_0101	C1QTNF9B	GKVAKGIKGDQGSRGS	EA	4	4524.77	65.97	WB
DRB4_0101	C1QTNF9B	KVAKGIKGDQGSRGSP	EA	3	4537.57	66.04	WB
DRB4_0101	C1QTNF9B	VAKGIKGDQGSRGSPG	EA	2	5350.14	70.49	WB
DRB4_0101	C1QTNF9B	AKGIKGDQGSRGSPGK	EA	1	5870.59	72.92	WB
DRB4_0101	ATP12A	IPEQLVVGDIVEVKGG	SE	3	2320.72	47.73	WB
DRB4_0101	ATP12A	PEQLVVGDIVEVKGGD	SE	2	2705.05	51.88	WB
DRB4_0101	FLT1	MQAGQTLHLQRGEAAH	CR	11	303.41	7.3	WB
DRB4_0101	FLT1	QAGQTLHLQRGEAAHK	CR	10	192.14	3.55	SB
DRB4_0101	FLT1	AGQTLHLQRGEAAHKW	CR	9	145.1	2.18	SB
DRB4_0101	FLT1	GQTLHLQRGEAAHKWS	CR	8	150.48	2.34	SB
DRB4_0101	FLT1	QTLHLQRGEAAHKWSL	CR	7	162.27	2.68	WB
DRB4_0101	TDRD3	PLGSQHSDGAFKKRDS	NS	16	2870.56	53.49	WB
DRB4_0101	SYNE2	IAKQIEICNRLEELKE	PL	14	1304.76	32.75	WB
DRB4_0101	AK7	VETYSAISREDLALSE	LA	13	868.45	23.65	WB
DRB4_0101	AK7	ETYSAISREDLALSEE	LA	12	809.41	22.19	SB
DRB4_0101	AK7	TYSAISREDLALSEEV	LA	11	593.36	16.41	SB
DRB4_0101	AK7	YSAISREDLALSEEVS	LA	10	634.19	17.56	WB
DRB4_0101	AK7	SAISREDLALSEEVSH	LA	9	1018.84	26.94	WB
DRB4_0101	GOLGA6L6	REQEEKIREQEEMTQE	KM	13	5165.05	69.55	WB
DRB4_0101	GOLGA6L6	EQEEKIREQEEMTQEQ	KM	12	4177.79	63.8	WB
DRB4_0101	GOLGA6L6	QEEKIREQEEMTQEQE	KM	11	3874.81	61.74	SB
DRB4_0101	GOLGA6L6	EEKIREQEEMTQEQEE	KM	10	4139.05	63.54	WB
DRB4_0101	GOLGA6L6	EKIREQEEMTQEQEEK	KM	9	5165.33	69.56	WB
DRB4_0101	GOLGA6L2	QEEKIRDQEEMWGQEE	KE	16	4188.97	63.87	WB
DRB4_0101	GOLGA6L2	EEKIRDQEEMWGQEEK	KE	15	4301.96	64.6	WB
DRB4_0101	GOLGA6L2	GQEEKMREQEDVETGG	KE	4	7094.22	77.71	WB
DRB4_0101	GOLGA6L2	QEEKMREQEDVETGGE	KE	3	6261.84	74.6	WB
DRB4_0101	GOLGA6L2	EEKMREQEDVETGGEA	KE	2	6617.73	75.99	WB
DRB4_0101	LRRC49	RLTINNVARQWDLQQR	QR	16	427.08	11.42	WB
DRB4_0101	LRRC49	LTINNVARQWDLQQRV	QR	15	595.54	16.47	WB
DRB4_0101	LRRC49	TINNVARQWDLQQRVA	QR	14	619.26	17.14	WB
DRB4_0101	LRRC49	INNVARQWDLQQRVAN	QR	13	635.06	17.58	WB
DRB4_0101	LRRC49	WDLQQRVANIATNEDR	QR	6	2103.45	45.11	WB
DRB4_0101	LRRC49	DLQQRVANIATNEDRK	QR	5	2573.9	50.53	WB
DRB4_0101	LRRC49	LQQRVANIATNEDRKD	QR	4	2714.13	51.97	WB
DRB4_0101	LRRC49	QQRVANIATNEDRKDS	QR	3	4146.49	63.59	WB
DRB4_0101	LRRC49	QRVANIATNEDRKDSD	QR	2	5112.29	69.28	WB
DRB4_0101	LRRC49	RVANIATNEDRKDSDS	QR	1	6907.36	77.05	WB
DRB4_0101	CIITA	GSTSPFASATDLPSMP	PS	8	3298.57	57.31	WB
DRB4_0101	CIITA	STSPFASATDLPSMPE	PS	7	3410.46	58.24	WB
DRB4_0101	CIITA	TSPFASATDLPSMPEP	PS	6	3516.84	59.09	WB
DRB4_0101	STX1B	LESGKLAIFTDDMDSQ	IM	13	1986.14	43.66	WB
DRB4_0101	STX1B	ESGKLAIFTDDMDSQM	IM	12	1458.47	35.61	WB
DRB4_0101	STX1B	SGKLAIFTDDMDSQMT	IM	11	1371.65	34.05	WB
DRB4_0101	STX1B	GKLAIFTDDMDSQMTK	IM	10	1465.19	35.73	WB
DRB4_0101	STX1B	KLAIFTDDMDSQMTKQ	IM	9	1815.2	41.28	WB
DRB4_0101	STX1B	FTDDMDSQMTKQALNE	IM	5	4480.34	65.7	WB
DRB4_0101	STX1B	DDMDSQMTKQALNEIE	IM	3	2379.1	48.39	WB
DRB4_0101	STX1B	DMDSQMTKQALNEIET	IM	2	2094.35	45	WB
DRB4_0101	STX1B	MDSQMTKQALNEIETR	IM	1	1493.03	36.21	WB
DRB4_0101	NFAT5	LIPSSMIKSEDVTPME	PL	1	1712.85	39.73	WB
DRB4_0101	NFAT5	VSVGIYVVTNAGRSHD	PV	1	1083.81	28.35	WB
DRB4_0101	IST1	NYVPYEPDSVVMAEAP	NV	3	3446.62	58.53	WB
DRB4_0101	ANKRD11	GSSAINILKEKKREKH	KR	13	2534.17	50.1	WB
DRB4_0101	TK1	AGKTVIVAALDGTFQK	RK	16	223.14	4.56	SB
DRB4_0101	TK1	GKTVIVAALDGTFQKP	RK	15	236.86	5.03	SB
DRB4_0101	TK1	KTVIVAALDGTFQKPF	RK	14	283.82	6.63	SB
DRB4_0101	USP36	PRKKKKRKQETQRAVE	KR	7	1707.92	39.65	WB
DRB4_0101	USP36	RKKKKRKQETQRAVEE	KR	6	1822.28	41.39	WB
DRB4_0101	USP36	KKKKRKQETQRAVEED	KR	5	1900.78	42.52	WB
DRB4_0101	POLI	EEDAEAWAMELADVGA	DE	1	1553.65	37.21	WB
DRB4_0101	ALPK2	DQEEKQLKMDHTAFKK	FK	15	724.37	20	WB
DRB4_0101	ALPK2	QEEKQLKMDHTAFKKF	FK	14	443.35	11.95	WB
DRB4_0101	ALPK2	EEKQLKMDHTAFKKFL	FK	13	322.47	7.94	WB
DRB4_0101	ALPK2	EKQLKMDHTAFKKFLT	FK	12	322.33	7.94	WB
DRB4_0101	HMG20B	RKMNVAFEEQNAVLRH	QR	15	1295.85	32.58	WB
DRB4_0101	ZNF383	IQQTFLLHQIINNEDR	TL	7	193.51	3.59	WB
DRB4_0101	ZNF383	QQTFLLHQIINNEDRP	TL	6	199.84	3.81	SB
DRB4_0101	ZNF383	QTFLLHQIINNEDRPY	TL	5	201.08	3.85	WB
DRB4_0101	ZNF383	TFLLHQIINNEDRPYE	TL	4	253.03	5.6	WB
DRB4_0101	PSG9	DRYGGLRSNPVILNGP	VG	15	761.03	20.98	WB
DRB4_0101	PSG9	RYGGLRSNPVILNGPD	VG	14	816.04	22.36	WB
DRB4_0101	PSG9	YGGLRSNPVILNGPDL	VG	13	1108.75	28.88	WB
DRB4_0101	PSG9	GGLRSNPVILNGPDLP	VG	12	1829.89	41.5	WB
DRB4_0101	PSG9	RSNPVILNGPDLPRIY	VG	9	986.5	26.3	WB
DRB4_0101	CCDC9	DEEEEEIEVEEGDEEP	EP	16	12956.8	90.67	WB
DRB4_0101	CCDC9	EEEEEIEVEEGDEEPA	EP	15	10678.5	86.95	WB
DRB4_0101	CCDC9	EEEEIEVEEGDEEPAQ	EP	14	9296.56	84.08	SB
DRB4_0101	CCDC9	EEEIEVEEGDEEPAQD	EP	13	9582.1	84.77	SB
DRB4_0101	CCDC9	EEIEVEEGDEEPAQDH	EP	12	11580.5	88.55	WB
DRB4_0101	LRPPRC	LHCALLANKTDLAKAM	LM	16	138.74	1.98	SB
DRB4_0101	LRPPRC	HCALLANKTDLAKAMK	LM	15	146.24	2.21	SB
DRB4_0101	LRPPRC	CALLANKTDLAKAMKA	LM	14	186.5	3.38	WB
DRB4_0101	LRPPRC	ALLANKTDLAKAMKAV	LM	13	212.06	4.21	WB
DRB4_0101	EPAS1	DKFQQLESKKTEPEHR	QL	6	5851.7	72.83	WB
DRB4_0101	EPAS1	KFQQLESKKTEPEHRP	QL	5	5847.83	72.82	WB
DRB4_0101	EPAS1	FQQLESKKTEPEHRPM	QL	4	6852.06	76.85	WB
DRB4_0101	AAK1	QLATALHQQQLMTQQA	QL	2	405.22	10.71	WB
DRB4_0101	AAK1	LATALHQQQLMTQQAA	QL	1	380.07	9.88	WB
DRB4_0101	MPHOSPH10	KAGDIKTAEKTATDKK	AE	9	4490.97	65.76	WB
DRB4_0101	MPHOSPH10	AGDIKTAEKTATDKKR	AE	8	4516.7	65.92	WB
DRB4_0101	MOB1A	TLFPSKIVPFPKNFMS	GV	8	470.54	12.78	WB
DRB4_0101	MOB1A	LFPSKIVPFPKNFMSV	GV	7	529.08	14.52	WB
DRB4_0101	MOB1A	FPSKIVPFPKNFMSVA	GV	6	584.62	16.16	WB
DRB4_0101	MOB1A	PSKIVPFPKNFMSVAK	GV	5	572	15.79	WB
DRB4_0101	TMEM87B	KELINIRNVSNQERSD	MD	16	601.2	16.63	WB
DRB4_0101	TMEM87B	ELINIRNVSNQERSDV	MD	15	885	24.04	WB
DRB4_0101	TMEM87B	LINIRNVSNQERSDVV	MD	14	1253.84	31.79	WB
DRB4_0101	ZDBF2	KSDSKITFDSEQLQEA	GD	3	3583.25	59.6	WB
DRB4_0101	ZDBF2	SDSKITFDSEQLQEAV	GD	2	2427.25	48.92	WB
DRB4_0101	ZDBF2	DSKITFDSEQLQEAVK	GD	1	2010.48	43.97	WB
DRB4_0101	DEFB132	LLAALGFLTQVIPASA	VA	3	197.05	3.72	WB
DRB4_0101	DEFB132	LAALGFLTQVIPASAG	VA	2	186.45	3.38	WB
DRB4_0101	DEFB132	AALGFLTQVIPASAGG	VA	1	198.65	3.77	SB
DRB4_0101	TGM3	SVNSHTIRYISTKAVG	GR	8	472.88	12.84	WB
DRB4_0101	TGM3	VNSHTIRYISTKAVGS	GR	7	396.9	10.44	WB
DRB4_0101	TGM3	NSHTIRYISTKAVGSN	GR	6	401.68	10.59	SB
DRB4_0101	TGM3	SHTIRYISTKAVGSNA	GR	5	400.68	10.56	WB
DRB4_0101	TGM3	HTIRYISTKAVGSNAR	GR	4	434.21	11.66	WB
DRB4_0101	ZBTB21	LSKQLKIQVKEEPVEA	EA	16	631.02	17.47	WB
DRB4_0101	ZBTB21	SKQLKIQVKEEPVEAE	EA	15	842.15	23.01	WB
DRB4_0101	ZBTB21	KQLKIQVKEEPVEAEE	EA	14	965.54	25.86	WB
DRB4_0101	ZBTB21	QLKIQVKEEPVEAEEE	EA	13	1484.26	36.06	WB
DRB4_0101	ZBTB21	LKIQVKEEPVEAEEEA	EA	12	2521.2	49.96	WB
DRB4_0101	ZBTB21	KIQVKEEPVEAEEEAP	EA	11	5187.45	69.67	WB
DRB4_0101	DRICH1	DDAQILPSRVQGGCYR	DA	3	1287.83	32.43	WB
DRB4_0101	DRICH1	DAQILPSRVQGGCYRF	DA	2	1212.01	30.99	WB
DRB4_0101	PPP6R2	CLVQRILAWEANDHTQ	EA	8	299.78	7.17	WB
DRB4_0101	PPP6R2	LVQRILAWEANDHTQA	EA	7	231.53	4.85	SB
DRB4_0101	PPP6R2	VQRILAWEANDHTQAA	EA	6	207.9	4.08	SB
DRB4_0101	PPP6R2	QRILAWEANDHTQAAG	EA	5	256.72	5.72	SB
DRB4_0101	PPP6R2	RILAWEANDHTQAAGG	EA	4	387.25	10.12	WB
DRB4_0101	LRRC2	IPQAVYKNGFIDTSVR	CK	7	1841.01	41.67	WB
DRB4_0101	TMIE	DSVDTVAIKVEEDEKN	KD	1	5262.58	70.06	WB
DRB4_0101	RPL29	AKDQTKAQAAAPASVP	AD	3	4076.21	63.13	WB
DRB4_0101	RPL29	KDQTKAQAAAPASVPA	AD	2	4201.91	63.95	WB
DRB4_0101	STAG1	DVAVEAIRTLILHGSE	LT	9	417.13	11.09	WB
DRB4_0101	STAG1	VAVEAIRTLILHGSEE	LT	8	413.06	10.96	WB
DRB4_0101	STAG1	AVEAIRTLILHGSEEA	LT	7	356.08	9.07	WB
DRB4_0101	STAG1	VEAIRTLILHGSEEAL	LT	6	313.5	7.64	WB
DRB4_0101	STAG1	EAIRTLILHGSEEALS	LT	5	337.43	8.45	WB
DRB4_0101	B3GALNT1	NWMYFYYEPIYRQDFH	EY	7	395.72	10.4	WB
DRB4_0101	B3GALNT1	WMYFYYEPIYRQDFHF	EY	6	418.7	11.14	WB
DRB4_0101	BCHE	ARVERVIVVSNYRVGA	MN	11	361.36	9.25	WB
DRB4_0101	ETV5	LQLWQFLVTLLDPANA	DP	13	165.06	2.77	WB
DRB4_0101	ETV5	QLWQFLVTLLDPANAH	DP	12	117.08	1.4	WB
DRB4_0101	ETV5	LWQFLVTLLDPANAHF	DP	11	106.3	1.16	WB
DRB4_0101	ETV5	WQFLVTLLDPANAHFI	DP	10	108.25	1.2	WB
DRB4_0101	JAKMIP1	AADLRAAYQAHQDEVR	HR	16	1769.32	40.6	WB
DRB4_0101	CXCL11	CDKIEVIITLKENKGR	QR	16	683.08	18.9	WB
DRB4_0101	CXCL11	DKIEVIITLKENKGRC	QR	15	661.96	18.33	WB
DRB4_0101	CXCL11	KIEVIITLKENKGRCL	QR	14	565.82	15.61	WB
DRB4_0101	CXCL11	IEVIITLKENKGRCLN	QR	13	788.75	21.68	WB
DRB4_0101	PPA2	EGETDWKLIAINANDP	DE	1	1136.43	29.49	WB
DRB4_0101	UGT8	QGLKEKFDLLLVDPND	KE	5	658.35	18.23	WB
DRB4_0101	UGT8	GLKEKFDLLLVDPNDM	KE	4	348.1	8.8	WB
DRB4_0101	UGT8	LKEKFDLLLVDPNDMC	KE	3	311.02	7.56	WB
DRB4_0101	UGT8	KEKFDLLLVDPNDMCG	KE	2	285.02	6.67	WB
DRB4_0101	SYNPO2	FLAPVKTEVPLAENQS	RS	16	1769.32	40.6	WB
DRB4_0101	SYNPO2	LAPVKTEVPLAENQSG	RS	15	2211.99	46.43	WB
DRB4_0101	USP53	PSDNIRHALAFKDEQR	EF	11	1369.9	34.02	WB
DRB4_0101	USP53	SDNIRHALAFKDEQRF	EF	10	1197.55	30.72	WB
DRB4_0101	KIAA1109	EQPIPLWHDGTADGDK	NH	8	5690.73	72.1	WB
DRB4_0101	KIAA1109	QPIPLWHDGTADGDKP	NH	7	5922.85	73.15	WB
DRB4_0101	KIAA1109	PIPLWHDGTADGDKPK	NH	6	6801.24	76.67	WB
DRB4_0101	MAML3	QQKQQFLREQRQQQQQ	QQ	16	975.14	26.07	WB
DRB4_0101	MAML3	QKQQFLREQRQQQQQQ	QQ	15	864.9	23.57	WB
DRB4_0101	MAML3	KQQFLREQRQQQQQQQ	QQ	14	812.39	22.27	SB
DRB4_0101	MAML3	QQFLREQRQQQQQQQQ	QQ	13	900.5	24.39	WB
DRB4_0101	MAML3	QFLREQRQQQQQQQQI	QQ	12	1152.6	29.84	WB
DRB4_0101	MAML3	QQQQQQILAEQQLQQS	QQ	3	466.97	12.67	WB
DRB4_0101	MAML3	QQQQQILAEQQLQQSH	QQ	2	286.77	6.73	SB
DRB4_0101	MAML3	QQQQILAEQQLQQSHL	QQ	1	177.39	3.12	SB
DRB4_0101	ANKRD31	DRKELNPLSDSLSSIS	MN	6	2097.2	45.04	WB
DRB4_0101	SAP30L	LAETVRHFRNIPVNEK	SR	6	359.37	9.18	WB
DRB4_0101	SAP30L	AETVRHFRNIPVNEKE	SR	5	383.97	10.01	WB
DRB4_0101	SAP30L	ETVRHFRNIPVNEKET	SR	4	447.63	12.09	WB
DRB4_0101	STK10	APEVVMCETMKDTPYY	DY	16	2326.86	47.8	WB
DRB4_0101	EIF4E1B	AEGGIREWEEEKEEEA	EK	12	8077.87	80.86	WB
DRB4_0101	EIF4E1B	EGGIREWEEEKEEEAA	EK	11	7944.73	80.48	WB
DRB4_0101	NEDD9	LPPGLSKEQAPDSSSD	CS	13	7408.63	78.78	WB
DRB4_0101	NEDD9	PPGLSKEQAPDSSSDG	CS	12	7583.32	79.36	WB
DRB4_0101	TFEB	AVMHYMQQQQQQQQQL	QL	16	789.08	21.69	WB
DRB4_0101	TFEB	VMHYMQQQQQQQQQLG	QL	15	1000.55	26.58	WB
DRB4_0101	PRDM1	TFGQLSNLKVLRVHSG	HL	11	161.28	2.66	WB
DRB4_0101	PRDM1	FGQLSNLKVLRVHSGE	HL	10	149.77	2.31	WB
DRB4_0101	PRDM1	GQLSNLKVLRVHSGER	HL	9	173.24	3	WB
DRB4_0101	PRDM1	QLSNLKVLRVHSGERP	HL	8	190.97	3.5	WB
DRB4_0101	PRDM1	LSNLKVLRVHSGERPF	HL	7	250.41	5.5	WB
DRB4_0101	PRDM1	SNLKVLRVHSGERPFK	HL	6	368.4	9.49	WB
DRB4_0101	ACAT2	NDGAAAVVMKKSEADK	LM	9	3280.74	57.16	WB
DRB4_0101	ACAT2	DGAAAVVMKKSEADKR	LM	8	1673.3	39.1	WB
DRB4_0101	ACAT2	GAAAVVMKKSEADKRG	LM	7	1507.81	36.46	WB
DRB4_0101	ACAT2	AAAVVMKKSEADKRGL	LM	6	1198.71	30.74	WB
DRB4_0101	ACAT2	AAVVMKKSEADKRGLT	LM	5	1273.39	32.16	WB
DRB4_0101	TBP	QQQQAVAAAAVQQSTS	QA	5	1277.13	32.23	WB
DRB4_0101	TBP	QQQAVAAAAVQQSTSQ	QA	4	1026.75	27.11	SB
DRB4_0101	TBP	QQAVAAAAVQQSTSQQ	QA	3	1095.55	28.6	WB
DRB4_0101	COBL	SHLRTEKAVTASNDED	ED	16	1733.35	40.05	WB
DRB4_0101	MUC3A	MTNLVTTEISSHSTPS	TE	8	2259.89	47.03	WB
DRB4_0101	MUC3A	TNLVTTEISSHSTPSF	TE	7	2477.05	49.47	WB
DRB4_0101	MUC3A	SFTSLITTETTSYSTP	TT	7	1506.21	36.43	WB
DRB4_0101	MUC3A	FTSLITTETTSYSTPS	TT	6	1464.03	35.71	SB
DRB4_0101	MUC3A	TSLITTETTSYSTPSF	TT	5	1755.32	40.38	WB
DRB4_0101	LRRC17	KKLRQIKSEQLCNEEK	EK	16	658.33	18.23	WB
DRB4_0101	LRRC17	KLRQIKSEQLCNEEKE	EK	15	997.51	26.52	WB
DRB4_0101	LRRC17	LRQIKSEQLCNEEKEQ	EK	14	1834.53	41.57	WB
DRB4_0101	MET	SENVNMKYQLPNFTAE	MN	3	278.4	6.45	WB
DRB4_0101	MET	ENVNMKYQLPNFTAET	MN	2	255.21	5.67	WB
DRB4_0101	MET	NVNMKYQLPNFTAETP	MN	1	263.7	5.96	WB
DRB4_0101	CREB3L2	AQSPFTHITSDSFNDD	TS	10	3905.96	61.96	WB
DRB4_0101	CREB3L2	QSPFTHITSDSFNDDE	TS	9	4059.83	63.02	WB
DRB4_0101	PTK2B	KDLAELINKMRLAQQN	NK	1	265.95	6.04	WB
DRB4_0101	IKBKB	GFGNVIRWHNQETGEI	QI	16	1213.87	31.02	WB
DRB4_0101	IKBKB	FGNVIRWHNQETGEIA	QI	15	1132.64	29.41	WB
DRB4_0101	IKBKB	GNVIRWHNQETGEIAI	QI	14	1348.53	33.6	WB
DRB4_0101	IKBKB	NVIRWHNQETGEIAIK	QI	13	1594.74	37.86	WB
DRB4_0101	IKBKB	TGEIAIKQCRQELSPR	QI	4	1215.32	31.05	WB
DRB4_0101	IKBKB	GEIAIKQCRQELSPRN	QI	3	1173.61	30.26	WB
DRB4_0101	IKBKB	EIAIKQCRQELSPRNR	QI	2	1136.96	29.5	WB
DRB4_0101	ADAMTSL1	LSSTGTFLVDNSDFQK	SD	13	2710.26	51.93	WB
DRB4_0101	ADAMTSL1	SSTGTFLVDNSDFQKF	SD	12	2009.53	43.96	WB
DRB4_0101	ADAMTSL1	STGTFLVDNSDFQKFP	SD	11	2039.05	44.33	WB
DRB4_0101	ADAMTSL1	TGTFLVDNSDFQKFPD	SD	10	2121.3	45.33	WB
DRB4_0101	ADAMTSL1	GTFLVDNSDFQKFPDK	SD	9	2241.36	46.8	WB
DRB4_0101	TEK	LVENYVAKIADFGLSR	GE	3	1127.04	29.28	WB
DRB4_0101	TEK	VENYVAKIADFGLSRG	GE	2	1271.34	32.12	WB
DRB4_0101	PRUNE2	HDNEWEMLSPQPVQKN	LH	1	1556.71	37.26	WB
DRB4_0101	ASTN2	LNPAKSLYYQINATSP	LS	6	273.35	6.29	WB
DRB4_0101	ASTN2	NPAKSLYYQINATSPW	LS	5	195.37	3.66	WB
DRB4_0101	ASTN2	PAKSLYYQINATSPWV	LS	4	145.19	2.18	SB
DRB4_0101	ASTN2	AKSLYYQINATSPWVR	LS	3	139.41	2	WB
DRB4_0101	ASTN2	KSLYYQINATSPWVRD	LS	2	190.39	3.49	WB
DRB4_0101	ENG	LIQGPPYVSWLIDANH	LQ	3	1017.09	26.91	WB
DRB4_0101	ENG	IQGPPYVSWLIDANHN	LQ	2	798.67	21.92	WB
DRB4_0101	ENG	QGPPYVSWLIDANHNM	LQ	1	555.84	15.3	WB
DRB4_0101	GOLGA2	LEQELVLRLVGDRNEW	LQ	3	461.82	12.52	WB
DRB4_0101	GOLGA2	EQELVLRLVGDRNEWH	LQ	2	455.51	12.33	WB
DRB4_0101	GOLGA2	QELVLRLVGDRNEWHG	LQ	1	458.5	12.42	WB
DRB4_0101	ASB6	GKTALLHALSSDGVQI	AS	10	433.69	11.64	WB
DRB4_0101	ASB6	KTALLHALSSDGVQIH	AS	9	404.81	10.69	WB
DRB4_0101	ASB6	TALLHALSSDGVQIHN	AS	8	560.33	15.44	WB
DRB4_0101	MID1	RSASLISQAEHSENDH	LE	13	3670.56	60.27	WB
DRB4_0101	PHF8	QKKKYIKKKPLEVEQP	LE	12	2025.18	44.16	WB
DRB4_0101	PHF8	KKKYIKKKPLEVEQPR	LE	11	1738.03	40.12	WB
DRB4_0101	PHF8	KKYIKKKPLEVEQPRP	LE	10	2039.8	44.34	WB
DRB4_0101	PHF8	YIKKKPLEVEQPRPQD	LE	8	1826.68	41.46	WB
DRB4_0101	PHF8	IKKKPLEVEQPRPQDS	LE	7	1891.08	42.39	SB
DRB4_0101	PHF8	KKKPLEVEQPRPQDSN	LE	6	1870.22	42.1	SB
DRB4_0101	PHF8	KKPLEVEQPRPQDSNL	LE	5	1937.43	43.02	SB
DRB4_0101	PHF8	KPLEVEQPRPQDSNLS	LE	4	2864.05	53.43	WB
DRB4_0101	TENM1	SVFGKGIKFDGIVTAD	AD	10	807.84	22.15	WB
DRB4_0101	TENM1	VFGKGIKFDGIVTADI	AD	9	535.13	14.69	SB
DRB4_0101	TENM1	FGKGIKFDGIVTADII	AD	8	431.24	11.56	SB
DRB4_0101	TENM1	GKGIKFDGIVTADIIG	AD	7	458.09	12.4	SB
DRB4_0101	TENM1	KFDGIVTADIIGVANE	AD	3	1421.05	34.94	WB
DRB4_0101	TENM1	FDGIVTADIIGVANED	AD	2	1584.68	37.7	WB
DRB4_0101	TENM1	DGIVTADIIGVANEDS	AD	1	1875.29	42.17	WB
DRB4_0101	ATP11C	LSLILNSSQDSSSNNC	YC	16	488.94	13.33	WB
DRB4_0101	GPR50	TSHPKPIKPATSHAEP	TI	7	5325.25	70.37	WB
DRB4_0101	GPR50	SHPKPIKPATSHAEPT	TI	6	4519.54	65.94	WB
DRB4_0101	GPR50	HPKPIKPATSHAEPTT	TI	5	4056.98	63	WB
DRB4_0101	GPR50	PKPIKPATSHAEPTTA	TI	4	4319.03	64.7	WB
DRB4_0103	CD48	FDQKIVEWDSRKSKYFK	EK	17	935.78	25.16	WB
DRB4_0103	CD48	DQKIVEWDSRKSKYFKF	EK	16	1021.25	26.99	WB
DRB4_0103	YOD1	PACAPEMRRLIAQIASD	VA	15	161.94	2.68	WB
DRB4_0103	YOD1	ACAPEMRRLIAQIASDP	VA	14	174.75	3.05	WB
DRB4_0103	YOD1	CAPEMRRLIAQIASDPD	VA	13	176.65	3.1	WB
DRB4_0103	YOD1	APEMRRLIAQIASDPDF	VA	12	140.98	2.05	WB
DRB4_0103	YOD1	PEMRRLIAQIASDPDFY	VA	11	121.23	1.5	WB
DRB4_0103	YOD1	EMRRLIAQIASDPDFYS	VA	10	131.34	1.78	SB
DRB4_0103	YOD1	MRRLIAQIASDPDFYSE	VA	9	177.29	3.12	WB
DRB4_0103	YOD1	RRLIAQIASDPDFYSEA	VA	8	311.17	7.56	WB
DRB4_0103	YOD1	RLIAQIASDPDFYSEAI	VA	7	638.08	17.67	WB
DRB4_0103	YOD1	LIAQIASDPDFYSEAIL	VA	6	1411.12	34.76	WB
DRB4_0103	C1orf198	KEEEASFWKINAERSRG	RK	1	1101.22	28.72	WB
DRB4_0103	HERC4	DYKKPLKIFVGEDAVDA	VI	8	427.31	11.43	WB
DRB4_0103	HERC4	YKKPLKIFVGEDAVDAG	VI	7	400.54	10.56	WB
DRB4_0103	HERC4	KKPLKIFVGEDAVDAGG	VI	6	434.58	11.67	WB
DRB4_0103	HERC4	KPLKIFVGEDAVDAGGV	VI	5	618.04	17.1	WB
DRB4_0103	HERC4	PLKIFVGEDAVDAGGVR	VI	4	950.78	25.52	WB
DRB4_0103	HERC4	LKIFVGEDAVDAGGVRK	VI	3	1299.67	32.65	WB
DRB4_0103	HERC4	KIFVGEDAVDAGGVRKE	VI	2	2478.84	49.49	WB
DRB4_0103	HERC4	IDYKKPLKVIFVGEDAD	VD	17	672.21	18.61	WB
DRB4_0103	HERC4	DYKKPLKVIFVGEDADA	VD	16	727.58	20.09	WB
DRB4_0103	HERC4	YKKPLKVIFVGEDADAG	VD	15	633.51	17.54	WB
DRB4_0103	HERC4	KKPLKVIFVGEDADAGG	VD	14	728.59	20.12	SB
DRB4_0103	HERC4	KPLKVIFVGEDADAGGV	VD	13	866.39	23.6	SB
DRB4_0103	HERC4	PLKVIFVGEDADAGGVR	VD	12	941.73	25.3	SB
DRB4_0103	HERC4	LKVIFVGEDADAGGVRK	VD	11	1154.19	29.87	SB
DRB4_0103	HERC4	KVIFVGEDADAGGVRKE	VD	10	1587.19	37.74	SB
DRB4_0103	HERC4	VIFVGEDADAGGVRKEF	VD	9	2888.6	53.67	WB
DRB4_0103	HSPA12A	VIVINIYSSEHDNVSFT	IT	17	1253.58	31.78	WB
DRB4_0103	HSPA12A	IVINIYSSEHDNVSFTD	IT	16	1820.94	41.37	WB
DRB4_0103	HSPA12A	VINIYSSEHDNVSFTDP	IT	15	2289.2	47.37	WB
DRB4_0103	RIC8A	NPPTLLPSQETERAMEI	PT	4	1590.28	37.79	WB
DRB4_0103	RIC8A	PPTLLPSQETERAMEIL	PT	3	1525.71	36.76	WB
DRB4_0103	TTC17	GRSIDDIIHEGLQKNTS	GI	8	1250.39	31.72	WB
DRB4_0103	TTC17	RSIDDIIHEGLQKNTSS	GI	7	1125.44	29.25	WB
DRB4_0103	TTC17	SIDDIIHEGLQKNTSSW	GI	6	1213.1	31.01	WB
DRB4_0103	TTC17	IDDIIHEGLQKNTSSWV	GI	5	1107.56	28.86	WB
DRB4_0103	ZNF408	DKEAAVAVESAVQQEVA	VE	9	1712.09	39.72	WB
DRB4_0103	ZNF408	KEAAVAVESAVQQEVAS	VE	8	1665.39	38.98	WB
DRB4_0103	ZNF408	EAAVAVESAVQQEVASP	VE	7	1769.85	40.6	WB
DRB4_0103	ZNF408	AVESAVQQEVASPGEDA	VE	3	4522.86	65.96	WB
DRB4_0103	ZNF408	VESAVQQEVASPGEDAA	VE	2	4827.58	67.72	WB
DRB4_0103	MAML2	QQQQQSSISAQQQQQQQ	QS	6	1672	39.08	WB
DRB4_0103	MAML2	QQQQSSISAQQQQQQQS	QS	5	1246.35	31.64	WB
DRB4_0103	MAML2	QQQSSISAQQQQQQQSS	QS	4	1030.98	27.2	SB
DRB4_0103	MAML2	QQSSISAQQQQQQQSSI	QS	3	1033.98	27.27	SB
DRB4_0103	MAML2	QSSISAQQQQQQQSSIS	QS	2	1091.02	28.51	WB
DRB4_0103	MAML2	SSISAQQQQQQQSSISA	QS	1	1490.66	36.17	WB
DRB4_0103	IGSF9B	EPPATVVKWNKDGRQVE	PQ	15	2857.05	53.37	WB
DRB4_0103	IGSF9B	PPATVVKWNKDGRQVEK	PQ	14	2408.73	48.71	WB
DRB4_0103	IGSF9B	PATVVKWNKDGRQVEKN	PQ	13	2492.26	49.64	WB
DRB4_0103	USP5	LVEEKIKCLATEKKYTQ	VK	14	1042.71	27.46	WB
DRB4_0103	USP5	VEEKIKCLATEKKYTQR	VK	13	999.4	26.56	WB
DRB4_0103	SCAF11	ELPKTHIEQIQKHFSED	TE	1	1206.22	30.88	WB
DRB4_0103	ANAPC7	CSEKKSLLRDNVDLLGS	LE	3	624.25	17.28	WB
DRB4_0103	ANAPC7	SEKKSLLRDNVDLLGSL	LE	2	439.39	11.82	WB
DRB4_0103	ANAPC7	EKKSLLRDNVDLLGSLA	LE	1	402.67	10.63	WB
DRB4_0103	MED13L	YGNGLELQQLSTLDDRV	TV	17	601.36	16.63	WB
DRB4_0103	MED13L	GNGLELQQLSTLDDRVG	TV	16	620.98	17.18	WB
DRB4_0103	MED13L	PALYGNGLELQLDDRTV	QL	12	647.52	17.93	WB
DRB4_0103	MED13L	ALYGNGLELQLDDRTVL	QL	11	361.44	9.26	SB
DRB4_0103	MED13L	LYGNGLELQLDDRTVLV	QL	10	225.55	4.65	SB
DRB4_0103	MED13L	YGNGLELQLDDRTVLVG	QL	9	227.93	4.73	SB
DRB4_0103	MED13L	GNGLELQLDDRTVLVGQ	QL	8	241.7	5.2	SB
DRB4_0103	MED13L	NGLELQLDDRTVLVGQR	QL	7	312.01	7.59	WB
DRB4_0103	MED13L	LDDRTVLVGQRLPLMAE	QL	1	68.79	0.45	WB
DRB4_0103	C1QTNF9B	ADGKVAKGIKGDQGSRG	EA	6	4952.76	68.42	WB
DRB4_0103	C1QTNF9B	DGKVAKGIKGDQGSRGS	EA	5	4111.02	63.36	WB
DRB4_0103	C1QTNF9B	GKVAKGIKGDQGSRGSP	EA	4	3906.89	61.97	WB
DRB4_0103	C1QTNF9B	KVAKGIKGDQGSRGSPG	EA	3	4229.46	64.13	WB
DRB4_0103	C1QTNF9B	VAKGIKGDQGSRGSPGK	EA	2	4913.42	68.2	WB
DRB4_0103	C1QTNF9B	AKGIKGDQGSRGSPGKH	EA	1	5493.8	71.18	WB
DRB4_0103	ATP12A	IPEQLVVGDIVEVKGGD	SE	3	2422.29	48.86	WB
DRB4_0103	FLT1	IMQAGQTLHLQRGEAAH	CR	12	217.41	4.38	WB
DRB4_0103	FLT1	MQAGQTLHLQRGEAAHK	CR	11	147.36	2.24	SB
DRB4_0103	FLT1	QAGQTLHLQRGEAAHKW	CR	10	113.13	1.31	SB
DRB4_0103	FLT1	AGQTLHLQRGEAAHKWS	CR	9	113.53	1.32	SB
DRB4_0103	FLT1	GQTLHLQRGEAAHKWSL	CR	8	116.66	1.39	WB
DRB4_0103	FLT1	QTLHLQRGEAAHKWSLP	CR	7	132.66	1.82	WB
DRB4_0103	KBTBD7	ASVTMHDVDAESFEVLD	VD	17	3315.78	57.46	WB
DRB4_0103	TDRD3	YPLGSQHSDGAFKKRDS	NS	17	1195.24	30.67	WB
DRB4_0103	AK7	VETYSAISREDLALSEE	LA	13	831.97	22.76	WB
DRB4_0103	AK7	ETYSAISREDLALSEEV	LA	12	598.92	16.57	WB
DRB4_0103	AK7	TYSAISREDLALSEEVS	LA	11	609.87	16.87	WB
DRB4_0103	AK7	YSAISREDLALSEEVSH	LA	10	637.81	17.66	WB
DRB4_0103	GOLGA6L6	REQEEKIREQEEMTQEQ	KM	13	4524.13	65.96	WB
DRB4_0103	GOLGA6L6	EQEEKIREQEEMTQEQE	KM	12	4203.31	63.96	WB
DRB4_0103	GOLGA6L6	QEEKIREQEEMTQEQEE	KM	11	4335.42	64.81	WB
DRB4_0103	GOLGA6L6	EEKIREQEEMTQEQEEK	KM	10	4619.25	66.53	WB
DRB4_0103	GOLGA6L2	EQEEKIRDQEEMWGQEE	KE	17	4734.47	67.2	WB
DRB4_0103	GOLGA6L2	QEEKIRDQEEMWGQEEK	KE	16	4621.05	66.54	WB
DRB4_0103	GOLGA6L2	EEKIRDQEEMWGQEEKM	KE	15	4730.73	67.17	WB
DRB4_0103	GOLGA6L2	WGQEEKMREQEDVETGG	KE	5	8042.2	80.75	WB
DRB4_0103	GOLGA6L2	GQEEKMREQEDVETGGE	KE	4	7286.68	78.37	WB
DRB4_0103	GOLGA6L2	QEEKMREQEDVETGGEA	KE	3	7325.5	78.51	WB
DRB4_0103	GOLGA6L2	EEKMREQEDVETGGEAA	KE	2	7826.65	80.13	WB
DRB4_0103	GOLGA6L2	WEQEEKIRDQEEMWGQE	QW	1	5121.14	69.32	WB
DRB4_0103	LRRC49	KRLTINNVARQWDLQQR	QR	17	250.07	5.49	WB
DRB4_0103	LRRC49	RLTINNVARQWDLQQRV	QR	16	370.32	9.56	WB
DRB4_0103	LRRC49	LTINNVARQWDLQQRVA	QR	15	498.49	13.62	WB
DRB4_0103	LRRC49	TINNVARQWDLQQRVAN	QR	14	568.02	15.67	WB
DRB4_0103	LRRC49	INNVARQWDLQQRVANI	QR	13	554.32	15.26	WB
DRB4_0103	LRRC49	WDLQQRVANIATNEDRK	QR	6	1786.11	40.85	WB
DRB4_0103	LRRC49	DLQQRVANIATNEDRKD	QR	5	2408.94	48.72	WB
DRB4_0103	LRRC49	LQQRVANIATNEDRKDS	QR	4	2602.69	50.83	WB
DRB4_0103	LRRC49	QQRVANIATNEDRKDSD	QR	3	4105.11	63.32	WB
DRB4_0103	LRRC49	QRVANIATNEDRKDSDS	QR	2	5080.91	69.11	WB
DRB4_0103	CIITA	GSTSPFASATDLPSMPE	PS	8	3343.27	57.69	WB
DRB4_0103	CIITA	STSPFASATDLPSMPEP	PS	7	3413.74	58.26	WB
DRB4_0103	STX1B	LESGKLAIFTDDMDSQM	IM	13	1578.5	37.61	WB
DRB4_0103	STX1B	ESGKLAIFTDDMDSQMT	IM	12	1465.2	35.73	WB
DRB4_0103	STX1B	SGKLAIFTDDMDSQMTK	IM	11	1370.05	34.03	WB
DRB4_0103	STX1B	GKLAIFTDDMDSQMTKQ	IM	10	1571.47	37.5	WB
DRB4_0103	STX1B	KLAIFTDDMDSQMTKQA	IM	9	1779.76	40.75	WB
DRB4_0103	STX1B	DDMDSQMTKQALNEIET	IM	3	1932.15	42.95	WB
DRB4_0103	STX1B	DMDSQMTKQALNEIETR	IM	2	1379.26	34.19	WB
DRB4_0103	STX1B	MDSQMTKQALNEIETRH	IM	1	1372.57	34.07	WB
DRB4_0103	NFAT5	LIPSSMIKSEDVTPMEV	PL	1	1117.45	29.07	WB
DRB4_0103	NFAT5	LVSVGIYVVTNAGRSHD	PV	2	844.23	23.07	WB
DRB4_0103	NFAT5	VSVGIYVVTNAGRSHDV	PV	1	835.43	22.85	WB
DRB4_0103	TK1	NAGKTVIVAALDGTFQK	RK	17	224.25	4.6	SB
DRB4_0103	TK1	AGKTVIVAALDGTFQKP	RK	16	229.51	4.78	SB
DRB4_0103	TK1	GKTVIVAALDGTFQKPF	RK	15	238.14	5.07	SB
DRB4_0103	TK1	KTVIVAALDGTFQKPFG	RK	14	284.5	6.66	WB
DRB4_0103	USP36	SPRKKKKRKQETQRAVE	KR	8	1322.52	33.08	WB
DRB4_0103	USP36	PRKKKKRKQETQRAVEE	KR	7	1464.86	35.72	WB
DRB4_0103	USP36	RKKKKRKQETQRAVEED	KR	6	1491.44	36.18	WB
DRB4_0103	USP36	KKKKRKQETQRAVEEDG	KR	5	1555.88	37.25	WB
DRB4_0103	POLI	DEEDAEAWAMELADVGA	DE	2	1503.2	36.38	WB
DRB4_0103	POLI	EEDAEAWAMELADVGAA	DE	1	1014.96	26.86	WB
DRB4_0103	ZNF383	FIQQTFLLHQIINNEDR	TL	8	162.36	2.69	WB
DRB4_0103	ZNF383	IQQTFLLHQIINNEDRP	TL	7	183.01	3.28	WB
DRB4_0103	ZNF383	QQTFLLHQIINNEDRPY	TL	6	181.26	3.23	WB
DRB4_0103	ZNF383	QTFLLHQIINNEDRPYE	TL	5	193.59	3.6	WB
DRB4_0103	PSG9	RDRYGGLRSNPVILNGP	VG	16	582.94	16.11	WB
DRB4_0103	PSG9	DRYGGLRSNPVILNGPD	VG	15	776.67	21.38	WB
DRB4_0103	PSG9	RYGGLRSNPVILNGPDL	VG	14	747.97	20.64	WB
DRB4_0103	PSG9	YGGLRSNPVILNGPDLP	VG	13	988.89	26.35	WB
DRB4_0103	CCDC9	DEEEEEIEVEEGDEEPA	EP	16	11601.3	88.59	WB
DRB4_0103	CCDC9	EEEEEIEVEEGDEEPAQ	EP	15	10232	86.1	WB
DRB4_0103	CCDC9	EEEEIEVEEGDEEPAQD	EP	14	10322.3	86.28	WB
DRB4_0103	CCDC9	EEEIEVEEGDEEPAQDH	EP	13	10654.3	86.9	WB
DRB4_0103	CCDC9	EEIEVEEGDEEPAQDHQ	EP	12	12912.5	90.61	WB
DRB4_0103	LRPPRC	TLHCALLANKTDLAKAM	LM	17	140.17	2.02	SB
DRB4_0103	LRPPRC	LHCALLANKTDLAKAMK	LM	16	142.41	2.09	SB
DRB4_0103	LRPPRC	HCALLANKTDLAKAMKA	LM	15	155.67	2.49	WB
DRB4_0103	LRPPRC	CALLANKTDLAKAMKAV	LM	14	211.86	4.2	WB
DRB4_0103	EPAS1	DKFQQLESKKTEPEHRP	QL	6	5712.5	72.2	WB
DRB4_0103	EPAS1	KFQQLESKKTEPEHRPM	QL	5	5538.38	71.39	WB
DRB4_0103	EPAS1	FQQLESKKTEPEHRPMS	QL	4	6360.3	75.01	WB
DRB4_0103	AAK1	QQLATALHQQQLMTQQA	QL	3	344.64	8.69	WB
DRB4_0103	AAK1	QLATALHQQQLMTQQAA	QL	2	327.55	8.12	WB
DRB4_0103	AAK1	LATALHQQQLMTQQAAL	QL	1	323.96	7.99	WB
DRB4_0103	MPHOSPH10	NKAGDIKTAEKTATDKK	AE	10	4134.13	63.51	WB
DRB4_0103	MOB1A	TLFPSKIVPFPKNFMSV	GV	8	375.62	9.74	WB
DRB4_0103	MOB1A	LFPSKIVPFPKNFMSVA	GV	7	432.35	11.6	WB
DRB4_0103	MOB1A	FPSKIVPFPKNFMSVAK	GV	6	500.76	13.69	WB
DRB4_0103	MOB1A	PSKIVPFPKNFMSVAKT	GV	5	521.03	14.29	WB
DRB4_0103	TMEM87B	NKELINIRNVSNQERSD	MD	17	511.39	14	WB
DRB4_0103	TMEM87B	KELINIRNVSNQERSDV	MD	16	496.35	13.55	WB
DRB4_0103	ZDBF2	SKSDSKITFDSEQLQEA	GD	4	3833.53	61.45	WB
DRB4_0103	ZDBF2	KSDSKITFDSEQLQEAV	GD	3	2588.09	50.68	WB
DRB4_0103	ZDBF2	SDSKITFDSEQLQEAVK	GD	2	2086.52	44.91	WB
DRB4_0103	ZDBF2	DSKITFDSEQLQEAVKK	GD	1	1515.46	36.59	WB
DRB4_0103	DEFB132	LLAALGFLTQVIPASAG	VA	3	142.27	2.09	WB
DRB4_0103	DEFB132	LAALGFLTQVIPASAGG	VA	2	147.02	2.23	WB
DRB4_0103	DEFB132	AALGFLTQVIPASAGGS	VA	1	144.85	2.17	WB
DRB4_0103	TGM3	SVNSHTIRYISTKAVGS	GR	8	290.73	6.86	WB
DRB4_0103	TGM3	VNSHTIRYISTKAVGSN	GR	7	311.52	7.57	WB
DRB4_0103	TGM3	NSHTIRYISTKAVGSNA	GR	6	298.82	7.14	WB
DRB4_0103	TGM3	SHTIRYISTKAVGSNAR	GR	5	293.93	6.97	WB
DRB4_0103	ZBTB21	SLSKQLKIQVKEEPVEA	EA	17	489.33	13.34	WB
DRB4_0103	ZBTB21	LSKQLKIQVKEEPVEAE	EA	16	606.52	16.78	WB
DRB4_0103	ZBTB21	SKQLKIQVKEEPVEAEE	EA	15	853.3	23.29	WB
DRB4_0103	ZBTB21	KQLKIQVKEEPVEAEEE	EA	14	1028.15	27.14	WB
DRB4_0103	ZBTB21	QLKIQVKEEPVEAEEEA	EA	13	1544.25	37.06	WB
DRB4_0103	ZBTB21	LKIQVKEEPVEAEEEAP	EA	12	2689.93	51.73	WB
DRB4_0103	ZBTB21	KIQVKEEPVEAEEEAPE	EA	11	5640.28	71.87	WB
DRB4_0103	PPP6R2	CCLVQRILAWEANDHTQ	EA	9	269.61	6.16	WB
DRB4_0103	PPP6R2	CLVQRILAWEANDHTQA	EA	8	231.35	4.84	SB
DRB4_0103	PPP6R2	LVQRILAWEANDHTQAA	EA	7	213.26	4.25	SB
DRB4_0103	PPP6R2	VQRILAWEANDHTQAAG	EA	6	227.01	4.7	SB
DRB4_0103	PPP6R2	QRILAWEANDHTQAAGG	EA	5	295.08	7.01	SB
DRB4_0103	PPP6R2	RILAWEANDHTQAAGGM	EA	4	444.96	12	WB
DRB4_0103	TMIE	DSVDTVAIKVEEDEKNE	KD	1	4282.5	64.47	WB
DRB4_0103	RPL29	KAKDQTKAQAAAPASVP	AD	4	3147.9	56.02	WB
DRB4_0103	STAG1	DVAVEAIRTLILHGSEE	LT	9	311.38	7.57	WB
DRB4_0103	STAG1	VAVEAIRTLILHGSEEA	LT	8	242.56	5.23	WB
DRB4_0103	STAG1	AVEAIRTLILHGSEEAL	LT	7	222.23	4.53	WB
DRB4_0103	STAG1	VEAIRTLILHGSEEALS	LT	6	219.73	4.45	WB
DRB4_0103	ETV5	LQLWQFLVTLLDPANAH	DP	13	87.71	0.76	WB
DRB4_0103	ETV5	QLWQFLVTLLDPANAHF	DP	12	78.26	0.6	WB
DRB4_0103	ETV5	LWQFLVTLLDPANAHFI	DP	11	77.55	0.59	WB
DRB4_0103	JAKMIP1	KAADLRAAYQAHQDEVR	HR	17	1545.47	37.08	WB
DRB4_0103	JAKMIP1	AADLRAAYQAHQDEVRI	HR	16	1585.56	37.72	WB
DRB4_0103	CXCL11	NCDKIEVIITLKENKGR	QR	17	598.89	16.56	WB
DRB4_0103	CXCL11	CDKIEVIITLKENKGRC	QR	16	635.09	17.58	WB
DRB4_0103	CXCL11	DKIEVIITLKENKGRCL	QR	15	453.08	12.25	WB
DRB4_0103	CXCL11	KIEVIITLKENKGRCLN	QR	14	483.62	13.17	WB
DRB4_0103	PPA2	IEGETDWKLIAINANDP	DE	2	1010.65	26.78	WB
DRB4_0103	PPA2	EGETDWKLIAINANDPE	DE	1	868.79	23.66	WB
DRB4_0103	UGT8	IQGLKEKFDLLLVDPND	KE	6	507.87	13.9	WB
DRB4_0103	UGT8	QGLKEKFDLLLVDPNDM	KE	5	284.65	6.66	WB
DRB4_0103	UGT8	GLKEKFDLLLVDPNDMC	KE	4	255.62	5.69	WB
DRB4_0103	UGT8	LKEKFDLLLVDPNDMCG	KE	3	244.14	5.29	WB
DRB4_0103	UGT8	KEKFDLLLVDPNDMCGF	KE	2	204.56	3.97	WB
DRB4_0103	SYNPO2	FFLAPVKTEVPLAENQS	RS	17	1146.63	29.71	WB
DRB4_0103	SYNPO2	FLAPVKTEVPLAENQSG	RS	16	1623.03	38.31	WB
DRB4_0103	USP53	LPSDNIRHALAFKDEQR	EF	12	945.01	25.38	WB
DRB4_0103	USP53	PSDNIRHALAFKDEQRF	EF	11	888.78	24.13	WB
DRB4_0103	KIAA1109	EQPIPLWHDGTADGDKP	NH	8	5975.63	73.38	WB
DRB4_0103	KIAA1109	QPIPLWHDGTADGDKPK	NH	7	6573.77	75.83	WB
DRB4_0103	KIAA1109	PIPLWHDGTADGDKPKI	NH	6	7558.5	79.28	WB
DRB4_0103	MAML3	EQQKQQFLREQRQQQQQ	QQ	17	1015.06	26.87	WB
DRB4_0103	MAML3	QQKQQFLREQRQQQQQQ	QQ	16	914.26	24.68	WB
DRB4_0103	MAML3	QKQQFLREQRQQQQQQQ	QQ	15	872.95	23.76	WB
DRB4_0103	MAML3	KQQFLREQRQQQQQQQQ	QQ	14	904.01	24.46	WB
DRB4_0103	MAML3	QQFLREQRQQQQQQQQI	QQ	13	996.08	26.49	WB
DRB4_0103	MAML3	QQQQQQQILAEQQLQQS	QQ	4	468.98	12.73	WB
DRB4_0103	MAML3	QQQQQQILAEQQLQQSH	QQ	3	273.11	6.28	WB
DRB4_0103	MAML3	QQQQQILAEQQLQQSHL	QQ	2	168.26	2.86	SB
DRB4_0103	MAML3	QQQQILAEQQLQQSHLP	QQ	1	173.1	3	SB
DRB4_0103	SAP30L	QLAETVRHFRNIPVNEK	SR	7	294.76	7	WB
DRB4_0103	SAP30L	LAETVRHFRNIPVNEKE	SR	6	312.98	7.62	WB
DRB4_0103	SAP30L	AETVRHFRNIPVNEKET	SR	5	332.13	8.27	WB
DRB4_0103	NEDD9	ALPPGLSKEQAPDSSSD	CS	14	7415.93	78.81	WB
DRB4_0103	NEDD9	LPPGLSKEQAPDSSSDG	CS	13	7367.94	78.65	WB
DRB4_0103	NEDD9	PPGLSKEQAPDSSSDGS	CS	12	7727.19	79.83	WB
DRB4_0103	TFEB	QAVMHYMQQQQQQQQQL	QL	17	679.03	18.79	WB
DRB4_0103	PRDM1	TFGQLSNLKVLRVHSGE	HL	11	108.94	1.22	WB
DRB4_0103	PRDM1	FGQLSNLKVLRVHSGER	HL	10	97.22	0.97	WB
DRB4_0103	PRDM1	GQLSNLKVLRVHSGERP	HL	9	126.3	1.65	WB
DRB4_0103	PRDM1	QLSNLKVLRVHSGERPF	HL	8	135.86	1.89	WB
DRB4_0103	PRDM1	LSNLKVLRVHSGERPFK	HL	7	179.73	3.19	WB
DRB4_0103	PRDM1	SNLKVLRVHSGERPFKC	HL	6	287.43	6.76	WB
DRB4_0103	ACAT2	NDGAAAVVMKKSEADKR	LM	9	1511.42	36.52	WB
DRB4_0103	ACAT2	DGAAAVVMKKSEADKRG	LM	8	1401.11	34.59	WB
DRB4_0103	ACAT2	GAAAVVMKKSEADKRGL	LM	7	1030.84	27.2	WB
DRB4_0103	ACAT2	AAAVVMKKSEADKRGLT	LM	6	1008.16	26.73	WB
DRB4_0103	TBP	QQQQQAVAAAAVQQSTS	QA	6	1077.97	28.22	WB
DRB4_0103	TBP	QQQQAVAAAAVQQSTSQ	QA	5	900.2	24.38	WB
DRB4_0103	TBP	QQQAVAAAAVQQSTSQQ	QA	4	923.62	24.88	WB
DRB4_0103	TBP	QQAVAAAAVQQSTSQQA	QA	3	986.78	26.31	WB
DRB4_0103	COBL	NSHLRTEKAVTASNDED	ED	17	1302.61	32.71	WB
DRB4_0103	MUC3A	PSFTSLITTETTSYSTP	TT	8	1217.61	31.09	WB
DRB4_0103	MUC3A	SFTSLITTETTSYSTPS	TT	7	1130.09	29.35	WB
DRB4_0103	MUC3A	FTSLITTETTSYSTPSF	TT	6	1267.69	32.05	WB
DRB4_0103	MUC3A	TSLITTETTSYSTPSFT	TT	5	1648.14	38.71	WB
DRB4_0103	LRRC17	NKKLRQIKSEQLCNEEK	EK	17	514.19	14.08	WB
DRB4_0103	LRRC17	KKLRQIKSEQLCNEEKE	EK	16	522.4	14.33	WB
DRB4_0103	MET	SENVNMKYQLPNFTAET	MN	3	195.34	3.66	WB
DRB4_0103	PTK2B	KDLAELINKMRLAQQNA	NK	1	165.84	2.79	WB
DRB4_0103	IKBKB	GGFGNVIRWHNQETGEI	QI	17	1320.57	33.05	WB
DRB4_0103	IKBKB	GFGNVIRWHNQETGEIA	QI	16	1233.66	31.4	WB
DRB4_0103	IKBKB	FGNVIRWHNQETGEIAI	QI	15	1264.02	31.98	WB
DRB4_0103	IKBKB	GNVIRWHNQETGEIAIK	QI	14	1619.59	38.26	WB
DRB4_0103	IKBKB	TGEIAIKQCRQELSPRN	QI	4	1112.45	28.96	WB
DRB4_0103	IKBKB	GEIAIKQCRQELSPRNR	QI	3	1002.61	26.62	WB
DRB4_0103	ADAMTSL1	LSSTGTFLVDNSDFQKF	SD	13	1927.79	42.89	WB
DRB4_0103	ADAMTSL1	SSTGTFLVDNSDFQKFP	SD	12	2185.77	46.09	WB
DRB4_0103	ADAMTSL1	STGTFLVDNSDFQKFPD	SD	11	2223.92	46.58	WB
DRB4_0103	ADAMTSL1	TGTFLVDNSDFQKFPDK	SD	10	2203.25	46.32	WB
DRB4_0103	TEK	ILVENYVAKIADFGLSR	GE	4	886.68	24.08	WB
DRB4_0103	TEK	LVENYVAKIADFGLSRG	GE	3	1052.96	27.68	WB
DRB4_0103	TEK	VENYVAKIADFGLSRGQ	GE	2	1097.96	28.65	WB
DRB4_0103	PRUNE2	HDNEWEMLSPQPVQKNM	LH	1	711.53	19.67	WB
DRB4_0103	ASTN2	WLNPAKSLYYQINATSP	LS	7	236.49	5.01	WB
DRB4_0103	ASTN2	LNPAKSLYYQINATSPW	LS	6	182	3.26	WB
DRB4_0103	ASTN2	NPAKSLYYQINATSPWV	LS	5	136.05	1.9	WB
DRB4_0103	ASTN2	PAKSLYYQINATSPWVR	LS	4	124.14	1.6	WB
DRB4_0103	ASTN2	AKSLYYQINATSPWVRD	LS	3	134.7	1.86	WB
DRB4_0103	ENG	VLIQGPPYVSWLIDANH	LQ	4	663.89	18.38	WB
DRB4_0103	ENG	LIQGPPYVSWLIDANHN	LQ	3	712.37	19.69	WB
DRB4_0103	ENG	IQGPPYVSWLIDANHNM	LQ	2	531.83	14.6	WB
DRB4_0103	ENG	QGPPYVSWLIDANHNMQ	LQ	1	467.71	12.69	WB
DRB4_0103	GOLGA2	LEQELVLRLVGDRNEWH	LQ	3	321.81	7.92	WB
DRB4_0103	GOLGA2	EQELVLRLVGDRNEWHG	LQ	2	336.82	8.43	WB
DRB4_0103	GOLGA2	QELVLRLVGDRNEWHGR	LQ	1	339.55	8.52	WB
DRB4_0103	ASB6	GKTALLHALSSDGVQIH	AS	10	310.46	7.54	WB
DRB4_0103	ASB6	KTALLHALSSDGVQIHN	AS	9	335.6	8.39	WB
DRB4_0103	PHF8	AQKKKYIKKKPLEVEQP	LE	13	1633.46	38.48	WB
DRB4_0103	PHF8	QKKKYIKKKPLEVEQPR	LE	12	1416.91	34.87	WB
DRB4_0103	PHF8	KKKYIKKKPLEVEQPRP	LE	11	1448.18	35.43	WB
DRB4_0103	PHF8	KKYIKKKPLEVEQPRPQ	LE	10	1273.34	32.15	WB
DRB4_0103	PHF8	KYIKKKPLEVEQPRPQD	LE	9	1409.23	34.73	WB
DRB4_0103	PHF8	YIKKKPLEVEQPRPQDS	LE	8	1503.31	36.38	WB
DRB4_0103	PHF8	IKKKPLEVEQPRPQDSN	LE	7	1741.47	40.17	SB
DRB4_0103	PHF8	KKKPLEVEQPRPQDSNL	LE	6	1891.79	42.4	SB
DRB4_0103	PHF8	KKPLEVEQPRPQDSNLS	LE	5	1948.53	43.17	WB
DRB4_0103	PHF8	KPLEVEQPRPQDSNLSL	LE	4	2609.21	50.9	WB
DRB4_0103	TENM1	PSVFGKGIKFDGIVTAD	AD	11	859.32	23.43	WB
DRB4_0103	TENM1	SVFGKGIKFDGIVTADI	AD	10	554.98	15.28	WB
DRB4_0103	TENM1	VFGKGIKFDGIVTADII	AD	9	427.52	11.44	WB
DRB4_0103	TENM1	FGKGIKFDGIVTADIIG	AD	8	441.99	11.91	WB
DRB4_0103	TENM1	GKGIKFDGIVTADIIGV	AD	7	448.97	12.13	WB
DRB4_0103	TENM1	IKFDGIVTADIIGVANE	AD	4	1086.34	28.41	WB
DRB4_0103	TENM1	KFDGIVTADIIGVANED	AD	3	1422.37	34.96	WB
DRB4_0103	TENM1	FDGIVTADIIGVANEDS	AD	2	1412.88	34.8	WB
DRB4_0103	TENM1	DGIVTADIIGVANEDSR	AD	1	1187.35	30.52	WB
DRB4_0103	ATP11C	TLSLILNSSQDSSSNNC	YC	17	430.16	11.52	WB
DRB4_0103	GPR50	TSHPKPIKPATSHAEPT	TI	7	4120.86	63.42	WB
DRB4_0103	GPR50	SHPKPIKPATSHAEPTT	TI	6	3709.05	60.55	WB
DRB4_0103	GPR50	HPKPIKPATSHAEPTTA	TI	5	3828.27	61.41	WB
DRB4_0103	GPR50	PKPIKPATSHAEPTTAD	TI	4	4173.13	63.77	WB
DRB4_0101	CD48	FDQKIVEWDSRKSKYFK	EK	17	935.78	25.16	WB
DRB4_0101	CD48	DQKIVEWDSRKSKYFKF	EK	16	1021.25	26.99	WB
DRB4_0101	YOD1	PACAPEMRRLIAQIASD	VA	15	161.94	2.68	WB
DRB4_0101	YOD1	ACAPEMRRLIAQIASDP	VA	14	174.75	3.05	WB
DRB4_0101	YOD1	CAPEMRRLIAQIASDPD	VA	13	176.65	3.1	WB
DRB4_0101	YOD1	APEMRRLIAQIASDPDF	VA	12	140.98	2.05	WB
DRB4_0101	YOD1	PEMRRLIAQIASDPDFY	VA	11	121.23	1.5	WB
DRB4_0101	YOD1	EMRRLIAQIASDPDFYS	VA	10	131.34	1.78	SB
DRB4_0101	YOD1	MRRLIAQIASDPDFYSE	VA	9	177.29	3.12	WB
DRB4_0101	YOD1	RRLIAQIASDPDFYSEA	VA	8	311.17	7.56	WB
DRB4_0101	YOD1	RLIAQIASDPDFYSEAI	VA	7	638.08	17.67	WB
DRB4_0101	YOD1	LIAQIASDPDFYSEAIL	VA	6	1411.12	34.76	WB
DRB4_0101	C1orf198	KEEEASFWKINAERSRG	RK	1	1101.22	28.72	WB
DRB4_0101	HERC4	DYKKPLKIFVGEDAVDA	VI	8	427.31	11.43	WB
DRB4_0101	HERC4	YKKPLKIFVGEDAVDAG	VI	7	400.54	10.56	WB
DRB4_0101	HERC4	KKPLKIFVGEDAVDAGG	VI	6	434.58	11.67	WB
DRB4_0101	HERC4	KPLKIFVGEDAVDAGGV	VI	5	618.04	17.1	WB
DRB4_0101	HERC4	PLKIFVGEDAVDAGGVR	VI	4	950.78	25.52	WB
DRB4_0101	HERC4	LKIFVGEDAVDAGGVRK	VI	3	1299.67	32.65	WB
DRB4_0101	HERC4	KIFVGEDAVDAGGVRKE	VI	2	2478.84	49.49	WB
DRB4_0101	HERC4	IDYKKPLKVIFVGEDAD	VD	17	672.21	18.61	WB
DRB4_0101	HERC4	DYKKPLKVIFVGEDADA	VD	16	727.58	20.09	WB
DRB4_0101	HERC4	YKKPLKVIFVGEDADAG	VD	15	633.51	17.54	WB
DRB4_0101	HERC4	KKPLKVIFVGEDADAGG	VD	14	728.59	20.12	SB
DRB4_0101	HERC4	KPLKVIFVGEDADAGGV	VD	13	866.39	23.6	SB
DRB4_0101	HERC4	PLKVIFVGEDADAGGVR	VD	12	941.73	25.3	SB
DRB4_0101	HERC4	LKVIFVGEDADAGGVRK	VD	11	1154.19	29.87	SB
DRB4_0101	HERC4	KVIFVGEDADAGGVRKE	VD	10	1587.19	37.74	SB
DRB4_0101	HERC4	VIFVGEDADAGGVRKEF	VD	9	2888.6	53.67	WB
DRB4_0101	HSPA12A	VIVINIYSSEHDNVSFT	IT	17	1253.58	31.78	WB
DRB4_0101	HSPA12A	IVINIYSSEHDNVSFTD	IT	16	1820.94	41.37	WB
DRB4_0101	HSPA12A	VINIYSSEHDNVSFTDP	IT	15	2289.2	47.37	WB
DRB4_0101	RIC8A	NPPTLLPSQETERAMEI	PT	4	1590.28	37.79	WB
DRB4_0101	RIC8A	PPTLLPSQETERAMEIL	PT	3	1525.71	36.76	WB
DRB4_0101	TTC17	GRSIDDIIHEGLQKNTS	GI	8	1250.39	31.72	WB
DRB4_0101	TTC17	RSIDDIIHEGLQKNTSS	GI	7	1125.44	29.25	WB
DRB4_0101	TTC17	SIDDIIHEGLQKNTSSW	GI	6	1213.1	31.01	WB
DRB4_0101	TTC17	IDDIIHEGLQKNTSSWV	GI	5	1107.56	28.86	WB
DRB4_0101	ZNF408	DKEAAVAVESAVQQEVA	VE	9	1712.09	39.72	WB
DRB4_0101	ZNF408	KEAAVAVESAVQQEVAS	VE	8	1665.39	38.98	WB
DRB4_0101	ZNF408	EAAVAVESAVQQEVASP	VE	7	1769.85	40.6	WB
DRB4_0101	ZNF408	AVESAVQQEVASPGEDA	VE	3	4522.86	65.96	WB
DRB4_0101	ZNF408	VESAVQQEVASPGEDAA	VE	2	4827.58	67.72	WB
DRB4_0101	MAML2	QQQQQSSISAQQQQQQQ	QS	6	1672	39.08	WB
DRB4_0101	MAML2	QQQQSSISAQQQQQQQS	QS	5	1246.35	31.64	WB
DRB4_0101	MAML2	QQQSSISAQQQQQQQSS	QS	4	1030.98	27.2	SB
DRB4_0101	MAML2	QQSSISAQQQQQQQSSI	QS	3	1033.98	27.27	SB
DRB4_0101	MAML2	QSSISAQQQQQQQSSIS	QS	2	1091.02	28.51	WB
DRB4_0101	MAML2	SSISAQQQQQQQSSISA	QS	1	1490.66	36.17	WB
DRB4_0101	IGSF9B	EPPATVVKWNKDGRQVE	PQ	15	2857.05	53.37	WB
DRB4_0101	IGSF9B	PPATVVKWNKDGRQVEK	PQ	14	2408.73	48.71	WB
DRB4_0101	IGSF9B	PATVVKWNKDGRQVEKN	PQ	13	2492.26	49.64	WB
DRB4_0101	USP5	LVEEKIKCLATEKKYTQ	VK	14	1042.71	27.46	WB
DRB4_0101	USP5	VEEKIKCLATEKKYTQR	VK	13	999.4	26.56	WB
DRB4_0101	SCAF11	ELPKTHIEQIQKHFSED	TE	1	1206.22	30.88	WB
DRB4_0101	ANAPC7	CSEKKSLLRDNVDLLGS	LE	3	624.25	17.28	WB
DRB4_0101	ANAPC7	SEKKSLLRDNVDLLGSL	LE	2	439.39	11.82	WB
DRB4_0101	ANAPC7	EKKSLLRDNVDLLGSLA	LE	1	402.67	10.63	WB
DRB4_0101	MED13L	YGNGLELQQLSTLDDRV	TV	17	601.36	16.63	WB
DRB4_0101	MED13L	GNGLELQQLSTLDDRVG	TV	16	620.98	17.18	WB
DRB4_0101	MED13L	PALYGNGLELQLDDRTV	QL	12	647.52	17.93	WB
DRB4_0101	MED13L	ALYGNGLELQLDDRTVL	QL	11	361.44	9.26	SB
DRB4_0101	MED13L	LYGNGLELQLDDRTVLV	QL	10	225.55	4.65	SB
DRB4_0101	MED13L	YGNGLELQLDDRTVLVG	QL	9	227.93	4.73	SB
DRB4_0101	MED13L	GNGLELQLDDRTVLVGQ	QL	8	241.7	5.2	SB
DRB4_0101	MED13L	NGLELQLDDRTVLVGQR	QL	7	312.01	7.59	WB
DRB4_0101	MED13L	LDDRTVLVGQRLPLMAE	QL	1	68.79	0.45	WB
DRB4_0101	C1QTNF9B	ADGKVAKGIKGDQGSRG	EA	6	4952.76	68.42	WB
DRB4_0101	C1QTNF9B	DGKVAKGIKGDQGSRGS	EA	5	4111.02	63.36	WB
DRB4_0101	C1QTNF9B	GKVAKGIKGDQGSRGSP	EA	4	3906.89	61.97	WB
DRB4_0101	C1QTNF9B	KVAKGIKGDQGSRGSPG	EA	3	4229.46	64.13	WB
DRB4_0101	C1QTNF9B	VAKGIKGDQGSRGSPGK	EA	2	4913.42	68.2	WB
DRB4_0101	C1QTNF9B	AKGIKGDQGSRGSPGKH	EA	1	5493.8	71.18	WB
DRB4_0101	ATP12A	IPEQLVVGDIVEVKGGD	SE	3	2422.29	48.86	WB
DRB4_0101	FLT1	IMQAGQTLHLQRGEAAH	CR	12	217.41	4.38	WB
DRB4_0101	FLT1	MQAGQTLHLQRGEAAHK	CR	11	147.36	2.24	SB
DRB4_0101	FLT1	QAGQTLHLQRGEAAHKW	CR	10	113.13	1.31	SB
DRB4_0101	FLT1	AGQTLHLQRGEAAHKWS	CR	9	113.53	1.32	SB
DRB4_0101	FLT1	GQTLHLQRGEAAHKWSL	CR	8	116.66	1.39	WB
DRB4_0101	FLT1	QTLHLQRGEAAHKWSLP	CR	7	132.66	1.82	WB
DRB4_0101	KBTBD7	ASVTMHDVDAESFEVLD	VD	17	3315.78	57.46	WB
DRB4_0101	TDRD3	YPLGSQHSDGAFKKRDS	NS	17	1195.24	30.67	WB
DRB4_0101	AK7	VETYSAISREDLALSEE	LA	13	831.97	22.76	WB
DRB4_0101	AK7	ETYSAISREDLALSEEV	LA	12	598.92	16.57	WB
DRB4_0101	AK7	TYSAISREDLALSEEVS	LA	11	609.87	16.87	WB
DRB4_0101	AK7	YSAISREDLALSEEVSH	LA	10	637.81	17.66	WB
DRB4_0101	GOLGA6L6	REQEEKIREQEEMTQEQ	KM	13	4524.13	65.96	WB
DRB4_0101	GOLGA6L6	EQEEKIREQEEMTQEQE	KM	12	4203.31	63.96	WB
DRB4_0101	GOLGA6L6	QEEKIREQEEMTQEQEE	KM	11	4335.42	64.81	WB
DRB4_0101	GOLGA6L6	EEKIREQEEMTQEQEEK	KM	10	4619.25	66.53	WB
DRB4_0101	GOLGA6L2	EQEEKIRDQEEMWGQEE	KE	17	4734.47	67.2	WB
DRB4_0101	GOLGA6L2	QEEKIRDQEEMWGQEEK	KE	16	4621.05	66.54	WB
DRB4_0101	GOLGA6L2	EEKIRDQEEMWGQEEKM	KE	15	4730.73	67.17	WB
DRB4_0101	GOLGA6L2	WGQEEKMREQEDVETGG	KE	5	8042.2	80.75	WB
DRB4_0101	GOLGA6L2	GQEEKMREQEDVETGGE	KE	4	7286.68	78.37	WB
DRB4_0101	GOLGA6L2	QEEKMREQEDVETGGEA	KE	3	7325.5	78.51	WB
DRB4_0101	GOLGA6L2	EEKMREQEDVETGGEAA	KE	2	7826.65	80.13	WB
DRB4_0101	GOLGA6L2	WEQEEKIRDQEEMWGQE	QW	1	5121.14	69.32	WB
DRB4_0101	LRRC49	KRLTINNVARQWDLQQR	QR	17	250.07	5.49	WB
DRB4_0101	LRRC49	RLTINNVARQWDLQQRV	QR	16	370.32	9.56	WB
DRB4_0101	LRRC49	LTINNVARQWDLQQRVA	QR	15	498.49	13.62	WB
DRB4_0101	LRRC49	TINNVARQWDLQQRVAN	QR	14	568.02	15.67	WB
DRB4_0101	LRRC49	INNVARQWDLQQRVANI	QR	13	554.32	15.26	WB
DRB4_0101	LRRC49	WDLQQRVANIATNEDRK	QR	6	1786.11	40.85	WB
DRB4_0101	LRRC49	DLQQRVANIATNEDRKD	QR	5	2408.94	48.72	WB
DRB4_0101	LRRC49	LQQRVANIATNEDRKDS	QR	4	2602.69	50.83	WB
DRB4_0101	LRRC49	QQRVANIATNEDRKDSD	QR	3	4105.11	63.32	WB
DRB4_0101	LRRC49	QRVANIATNEDRKDSDS	QR	2	5080.91	69.11	WB
DRB4_0101	CIITA	GSTSPFASATDLPSMPE	PS	8	3343.27	57.69	WB
DRB4_0101	CIITA	STSPFASATDLPSMPEP	PS	7	3413.74	58.26	WB
DRB4_0101	STX1B	LESGKLAIFTDDMDSQM	IM	13	1578.5	37.61	WB
DRB4_0101	STX1B	ESGKLAIFTDDMDSQMT	IM	12	1465.2	35.73	WB
DRB4_0101	STX1B	SGKLAIFTDDMDSQMTK	IM	11	1370.05	34.03	WB
DRB4_0101	STX1B	GKLAIFTDDMDSQMTKQ	IM	10	1571.47	37.5	WB
DRB4_0101	STX1B	KLAIFTDDMDSQMTKQA	IM	9	1779.76	40.75	WB
DRB4_0101	STX1B	DDMDSQMTKQALNEIET	IM	3	1932.15	42.95	WB
DRB4_0101	STX1B	DMDSQMTKQALNEIETR	IM	2	1379.26	34.19	WB
DRB4_0101	STX1B	MDSQMTKQALNEIETRH	IM	1	1372.57	34.07	WB
DRB4_0101	NFAT5	LIPSSMIKSEDVTPMEV	PL	1	1117.45	29.07	WB
DRB4_0101	NFAT5	LVSVGIYVVTNAGRSHD	PV	2	844.23	23.07	WB
DRB4_0101	NFAT5	VSVGIYVVTNAGRSHDV	PV	1	835.43	22.85	WB
DRB4_0101	TK1	NAGKTVIVAALDGTFQK	RK	17	224.25	4.6	SB
DRB4_0101	TK1	AGKTVIVAALDGTFQKP	RK	16	229.51	4.78	SB
DRB4_0101	TK1	GKTVIVAALDGTFQKPF	RK	15	238.14	5.07	SB
DRB4_0101	TK1	KTVIVAALDGTFQKPFG	RK	14	284.5	6.66	WB
DRB4_0101	USP36	SPRKKKKRKQETQRAVE	KR	8	1322.52	33.08	WB
DRB4_0101	USP36	PRKKKKRKQETQRAVEE	KR	7	1464.86	35.72	WB
DRB4_0101	USP36	RKKKKRKQETQRAVEED	KR	6	1491.44	36.18	WB
DRB4_0101	USP36	KKKKRKQETQRAVEEDG	KR	5	1555.88	37.25	WB
DRB4_0101	POLI	DEEDAEAWAMELADVGA	DE	2	1503.2	36.38	WB
DRB4_0101	POLI	EEDAEAWAMELADVGAA	DE	1	1014.96	26.86	WB
DRB4_0101	ZNF383	FIQQTFLLHQIINNEDR	TL	8	162.36	2.69	WB
DRB4_0101	ZNF383	IQQTFLLHQIINNEDRP	TL	7	183.01	3.28	WB
DRB4_0101	ZNF383	QQTFLLHQIINNEDRPY	TL	6	181.26	3.23	WB
DRB4_0101	ZNF383	QTFLLHQIINNEDRPYE	TL	5	193.59	3.6	WB
DRB4_0101	PSG9	RDRYGGLRSNPVILNGP	VG	16	582.94	16.11	WB
DRB4_0101	PSG9	DRYGGLRSNPVILNGPD	VG	15	776.67	21.38	WB
DRB4_0101	PSG9	RYGGLRSNPVILNGPDL	VG	14	747.97	20.64	WB
DRB4_0101	PSG9	YGGLRSNPVILNGPDLP	VG	13	988.89	26.35	WB
DRB4_0101	CCDC9	DEEEEEIEVEEGDEEPA	EP	16	11601.3	88.59	WB
DRB4_0101	CCDC9	EEEEEIEVEEGDEEPAQ	EP	15	10232	86.1	WB
DRB4_0101	CCDC9	EEEEIEVEEGDEEPAQD	EP	14	10322.3	86.28	WB
DRB4_0101	CCDC9	EEEIEVEEGDEEPAQDH	EP	13	10654.3	86.9	WB
DRB4_0101	CCDC9	EEIEVEEGDEEPAQDHQ	EP	12	12912.5	90.61	WB
DRB4_0101	LRPPRC	TLHCALLANKTDLAKAM	LM	17	140.17	2.02	SB
DRB4_0101	LRPPRC	LHCALLANKTDLAKAMK	LM	16	142.41	2.09	SB
DRB4_0101	LRPPRC	HCALLANKTDLAKAMKA	LM	15	155.67	2.49	WB
DRB4_0101	LRPPRC	CALLANKTDLAKAMKAV	LM	14	211.86	4.2	WB
DRB4_0101	EPAS1	DKFQQLESKKTEPEHRP	QL	6	5712.5	72.2	WB
DRB4_0101	EPAS1	KFQQLESKKTEPEHRPM	QL	5	5538.38	71.39	WB
DRB4_0101	EPAS1	FQQLESKKTEPEHRPMS	QL	4	6360.3	75.01	WB
DRB4_0101	AAK1	QQLATALHQQQLMTQQA	QL	3	344.64	8.69	WB
DRB4_0101	AAK1	QLATALHQQQLMTQQAA	QL	2	327.55	8.12	WB
DRB4_0101	AAK1	LATALHQQQLMTQQAAL	QL	1	323.96	7.99	WB
DRB4_0101	MPHOSPH10	NKAGDIKTAEKTATDKK	AE	10	4134.13	63.51	WB
DRB4_0101	MOB1A	TLFPSKIVPFPKNFMSV	GV	8	375.62	9.74	WB
DRB4_0101	MOB1A	LFPSKIVPFPKNFMSVA	GV	7	432.35	11.6	WB
DRB4_0101	MOB1A	FPSKIVPFPKNFMSVAK	GV	6	500.76	13.69	WB
DRB4_0101	MOB1A	PSKIVPFPKNFMSVAKT	GV	5	521.03	14.29	WB
DRB4_0101	TMEM87B	NKELINIRNVSNQERSD	MD	17	511.39	14	WB
DRB4_0101	TMEM87B	KELINIRNVSNQERSDV	MD	16	496.35	13.55	WB
DRB4_0101	ZDBF2	SKSDSKITFDSEQLQEA	GD	4	3833.53	61.45	WB
DRB4_0101	ZDBF2	KSDSKITFDSEQLQEAV	GD	3	2588.09	50.68	WB
DRB4_0101	ZDBF2	SDSKITFDSEQLQEAVK	GD	2	2086.52	44.91	WB
DRB4_0101	ZDBF2	DSKITFDSEQLQEAVKK	GD	1	1515.46	36.59	WB
DRB4_0101	DEFB132	LLAALGFLTQVIPASAG	VA	3	142.27	2.09	WB
DRB4_0101	DEFB132	LAALGFLTQVIPASAGG	VA	2	147.02	2.23	WB
DRB4_0101	DEFB132	AALGFLTQVIPASAGGS	VA	1	144.85	2.17	WB
DRB4_0101	TGM3	SVNSHTIRYISTKAVGS	GR	8	290.73	6.86	WB
DRB4_0101	TGM3	VNSHTIRYISTKAVGSN	GR	7	311.52	7.57	WB
DRB4_0101	TGM3	NSHTIRYISTKAVGSNA	GR	6	298.82	7.14	WB
DRB4_0101	TGM3	SHTIRYISTKAVGSNAR	GR	5	293.93	6.97	WB
DRB4_0101	ZBTB21	SLSKQLKIQVKEEPVEA	EA	17	489.33	13.34	WB
DRB4_0101	ZBTB21	LSKQLKIQVKEEPVEAE	EA	16	606.52	16.78	WB
DRB4_0101	ZBTB21	SKQLKIQVKEEPVEAEE	EA	15	853.3	23.29	WB
DRB4_0101	ZBTB21	KQLKIQVKEEPVEAEEE	EA	14	1028.15	27.14	WB
DRB4_0101	ZBTB21	QLKIQVKEEPVEAEEEA	EA	13	1544.25	37.06	WB
DRB4_0101	ZBTB21	LKIQVKEEPVEAEEEAP	EA	12	2689.93	51.73	WB
DRB4_0101	ZBTB21	KIQVKEEPVEAEEEAPE	EA	11	5640.28	71.87	WB
DRB4_0101	PPP6R2	CCLVQRILAWEANDHTQ	EA	9	269.61	6.16	WB
DRB4_0101	PPP6R2	CLVQRILAWEANDHTQA	EA	8	231.35	4.84	SB
DRB4_0101	PPP6R2	LVQRILAWEANDHTQAA	EA	7	213.26	4.25	SB
DRB4_0101	PPP6R2	VQRILAWEANDHTQAAG	EA	6	227.01	4.7	SB
DRB4_0101	PPP6R2	QRILAWEANDHTQAAGG	EA	5	295.08	7.01	SB
DRB4_0101	PPP6R2	RILAWEANDHTQAAGGM	EA	4	444.96	12	WB
DRB4_0101	TMIE	DSVDTVAIKVEEDEKNE	KD	1	4282.5	64.47	WB
DRB4_0101	RPL29	KAKDQTKAQAAAPASVP	AD	4	3147.9	56.02	WB
DRB4_0101	STAG1	DVAVEAIRTLILHGSEE	LT	9	311.38	7.57	WB
DRB4_0101	STAG1	VAVEAIRTLILHGSEEA	LT	8	242.56	5.23	WB
DRB4_0101	STAG1	AVEAIRTLILHGSEEAL	LT	7	222.23	4.53	WB
DRB4_0101	STAG1	VEAIRTLILHGSEEALS	LT	6	219.73	4.45	WB
DRB4_0101	ETV5	LQLWQFLVTLLDPANAH	DP	13	87.71	0.76	WB
DRB4_0101	ETV5	QLWQFLVTLLDPANAHF	DP	12	78.26	0.6	WB
DRB4_0101	ETV5	LWQFLVTLLDPANAHFI	DP	11	77.55	0.59	WB
DRB4_0101	JAKMIP1	KAADLRAAYQAHQDEVR	HR	17	1545.47	37.08	WB
DRB4_0101	JAKMIP1	AADLRAAYQAHQDEVRI	HR	16	1585.56	37.72	WB
DRB4_0101	CXCL11	NCDKIEVIITLKENKGR	QR	17	598.89	16.56	WB
DRB4_0101	CXCL11	CDKIEVIITLKENKGRC	QR	16	635.09	17.58	WB
DRB4_0101	CXCL11	DKIEVIITLKENKGRCL	QR	15	453.08	12.25	WB
DRB4_0101	CXCL11	KIEVIITLKENKGRCLN	QR	14	483.62	13.17	WB
DRB4_0101	PPA2	IEGETDWKLIAINANDP	DE	2	1010.65	26.78	WB
DRB4_0101	PPA2	EGETDWKLIAINANDPE	DE	1	868.79	23.66	WB
DRB4_0101	UGT8	IQGLKEKFDLLLVDPND	KE	6	507.87	13.9	WB
DRB4_0101	UGT8	QGLKEKFDLLLVDPNDM	KE	5	284.65	6.66	WB
DRB4_0101	UGT8	GLKEKFDLLLVDPNDMC	KE	4	255.62	5.69	WB
DRB4_0101	UGT8	LKEKFDLLLVDPNDMCG	KE	3	244.14	5.29	WB
DRB4_0101	UGT8	KEKFDLLLVDPNDMCGF	KE	2	204.56	3.97	WB
DRB4_0101	SYNPO2	FFLAPVKTEVPLAENQS	RS	17	1146.63	29.71	WB
DRB4_0101	SYNPO2	FLAPVKTEVPLAENQSG	RS	16	1623.03	38.31	WB
DRB4_0101	USP53	LPSDNIRHALAFKDEQR	EF	12	945.01	25.38	WB
DRB4_0101	USP53	PSDNIRHALAFKDEQRF	EF	11	888.78	24.13	WB
DRB4_0101	KIAA1109	EQPIPLWHDGTADGDKP	NH	8	5975.63	73.38	WB
DRB4_0101	KIAA1109	QPIPLWHDGTADGDKPK	NH	7	6573.77	75.83	WB
DRB4_0101	KIAA1109	PIPLWHDGTADGDKPKI	NH	6	7558.5	79.28	WB
DRB4_0101	MAML3	EQQKQQFLREQRQQQQQ	QQ	17	1015.06	26.87	WB
DRB4_0101	MAML3	QQKQQFLREQRQQQQQQ	QQ	16	914.26	24.68	WB
DRB4_0101	MAML3	QKQQFLREQRQQQQQQQ	QQ	15	872.95	23.76	WB
DRB4_0101	MAML3	KQQFLREQRQQQQQQQQ	QQ	14	904.01	24.46	WB
DRB4_0101	MAML3	QQFLREQRQQQQQQQQI	QQ	13	996.08	26.49	WB
DRB4_0101	MAML3	QQQQQQQILAEQQLQQS	QQ	4	468.98	12.73	WB
DRB4_0101	MAML3	QQQQQQILAEQQLQQSH	QQ	3	273.11	6.28	WB
DRB4_0101	MAML3	QQQQQILAEQQLQQSHL	QQ	2	168.26	2.86	SB
DRB4_0101	MAML3	QQQQILAEQQLQQSHLP	QQ	1	173.1	3	SB
DRB4_0101	SAP30L	QLAETVRHFRNIPVNEK	SR	7	294.76	7	WB
DRB4_0101	SAP30L	LAETVRHFRNIPVNEKE	SR	6	312.98	7.62	WB
DRB4_0101	SAP30L	AETVRHFRNIPVNEKET	SR	5	332.13	8.27	WB
DRB4_0101	NEDD9	ALPPGLSKEQAPDSSSD	CS	14	7415.93	78.81	WB
DRB4_0101	NEDD9	LPPGLSKEQAPDSSSDG	CS	13	7367.94	78.65	WB
DRB4_0101	NEDD9	PPGLSKEQAPDSSSDGS	CS	12	7727.19	79.83	WB
DRB4_0101	TFEB	QAVMHYMQQQQQQQQQL	QL	17	679.03	18.79	WB
DRB4_0101	PRDM1	TFGQLSNLKVLRVHSGE	HL	11	108.94	1.22	WB
DRB4_0101	PRDM1	FGQLSNLKVLRVHSGER	HL	10	97.22	0.97	WB
DRB4_0101	PRDM1	GQLSNLKVLRVHSGERP	HL	9	126.3	1.65	WB
DRB4_0101	PRDM1	QLSNLKVLRVHSGERPF	HL	8	135.86	1.89	WB
DRB4_0101	PRDM1	LSNLKVLRVHSGERPFK	HL	7	179.73	3.19	WB
DRB4_0101	PRDM1	SNLKVLRVHSGERPFKC	HL	6	287.43	6.76	WB
DRB4_0101	ACAT2	NDGAAAVVMKKSEADKR	LM	9	1511.42	36.52	WB
DRB4_0101	ACAT2	DGAAAVVMKKSEADKRG	LM	8	1401.11	34.59	WB
DRB4_0101	ACAT2	GAAAVVMKKSEADKRGL	LM	7	1030.84	27.2	WB
DRB4_0101	ACAT2	AAAVVMKKSEADKRGLT	LM	6	1008.16	26.73	WB
DRB4_0101	TBP	QQQQQAVAAAAVQQSTS	QA	6	1077.97	28.22	WB
DRB4_0101	TBP	QQQQAVAAAAVQQSTSQ	QA	5	900.2	24.38	WB
DRB4_0101	TBP	QQQAVAAAAVQQSTSQQ	QA	4	923.62	24.88	WB
DRB4_0101	TBP	QQAVAAAAVQQSTSQQA	QA	3	986.78	26.31	WB
DRB4_0101	COBL	NSHLRTEKAVTASNDED	ED	17	1302.61	32.71	WB
DRB4_0101	MUC3A	PSFTSLITTETTSYSTP	TT	8	1217.61	31.09	WB
DRB4_0101	MUC3A	SFTSLITTETTSYSTPS	TT	7	1130.09	29.35	WB
DRB4_0101	MUC3A	FTSLITTETTSYSTPSF	TT	6	1267.69	32.05	WB
DRB4_0101	MUC3A	TSLITTETTSYSTPSFT	TT	5	1648.14	38.71	WB
DRB4_0101	LRRC17	NKKLRQIKSEQLCNEEK	EK	17	514.19	14.08	WB
DRB4_0101	LRRC17	KKLRQIKSEQLCNEEKE	EK	16	522.4	14.33	WB
DRB4_0101	MET	SENVNMKYQLPNFTAET	MN	3	195.34	3.66	WB
DRB4_0101	PTK2B	KDLAELINKMRLAQQNA	NK	1	165.84	2.79	WB
DRB4_0101	IKBKB	GGFGNVIRWHNQETGEI	QI	17	1320.57	33.05	WB
DRB4_0101	IKBKB	GFGNVIRWHNQETGEIA	QI	16	1233.66	31.4	WB
DRB4_0101	IKBKB	FGNVIRWHNQETGEIAI	QI	15	1264.02	31.98	WB
DRB4_0101	IKBKB	GNVIRWHNQETGEIAIK	QI	14	1619.59	38.26	WB
DRB4_0101	IKBKB	TGEIAIKQCRQELSPRN	QI	4	1112.45	28.96	WB
DRB4_0101	IKBKB	GEIAIKQCRQELSPRNR	QI	3	1002.61	26.62	WB
DRB4_0101	ADAMTSL1	LSSTGTFLVDNSDFQKF	SD	13	1927.79	42.89	WB
DRB4_0101	ADAMTSL1	SSTGTFLVDNSDFQKFP	SD	12	2185.77	46.09	WB
DRB4_0101	ADAMTSL1	STGTFLVDNSDFQKFPD	SD	11	2223.92	46.58	WB
DRB4_0101	ADAMTSL1	TGTFLVDNSDFQKFPDK	SD	10	2203.25	46.32	WB
DRB4_0101	TEK	ILVENYVAKIADFGLSR	GE	4	886.68	24.08	WB
DRB4_0101	TEK	LVENYVAKIADFGLSRG	GE	3	1052.96	27.68	WB
DRB4_0101	TEK	VENYVAKIADFGLSRGQ	GE	2	1097.96	28.65	WB
DRB4_0101	PRUNE2	HDNEWEMLSPQPVQKNM	LH	1	711.53	19.67	WB
DRB4_0101	ASTN2	WLNPAKSLYYQINATSP	LS	7	236.49	5.01	WB
DRB4_0101	ASTN2	LNPAKSLYYQINATSPW	LS	6	182	3.26	WB
DRB4_0101	ASTN2	NPAKSLYYQINATSPWV	LS	5	136.05	1.9	WB
DRB4_0101	ASTN2	PAKSLYYQINATSPWVR	LS	4	124.14	1.6	WB
DRB4_0101	ASTN2	AKSLYYQINATSPWVRD	LS	3	134.7	1.86	WB
DRB4_0101	ENG	VLIQGPPYVSWLIDANH	LQ	4	663.89	18.38	WB
DRB4_0101	ENG	LIQGPPYVSWLIDANHN	LQ	3	712.37	19.69	WB
DRB4_0101	ENG	IQGPPYVSWLIDANHNM	LQ	2	531.83	14.6	WB
DRB4_0101	ENG	QGPPYVSWLIDANHNMQ	LQ	1	467.71	12.69	WB
DRB4_0101	GOLGA2	LEQELVLRLVGDRNEWH	LQ	3	321.81	7.92	WB
DRB4_0101	GOLGA2	EQELVLRLVGDRNEWHG	LQ	2	336.82	8.43	WB
DRB4_0101	GOLGA2	QELVLRLVGDRNEWHGR	LQ	1	339.55	8.52	WB
DRB4_0101	ASB6	GKTALLHALSSDGVQIH	AS	10	310.46	7.54	WB
DRB4_0101	ASB6	KTALLHALSSDGVQIHN	AS	9	335.6	8.39	WB
DRB4_0101	PHF8	AQKKKYIKKKPLEVEQP	LE	13	1633.46	38.48	WB
DRB4_0101	PHF8	QKKKYIKKKPLEVEQPR	LE	12	1416.91	34.87	WB
DRB4_0101	PHF8	KKKYIKKKPLEVEQPRP	LE	11	1448.18	35.43	WB
DRB4_0101	PHF8	KKYIKKKPLEVEQPRPQ	LE	10	1273.34	32.15	WB
DRB4_0101	PHF8	KYIKKKPLEVEQPRPQD	LE	9	1409.23	34.73	WB
DRB4_0101	PHF8	YIKKKPLEVEQPRPQDS	LE	8	1503.31	36.38	WB
DRB4_0101	PHF8	IKKKPLEVEQPRPQDSN	LE	7	1741.47	40.17	SB
DRB4_0101	PHF8	KKKPLEVEQPRPQDSNL	LE	6	1891.79	42.4	SB
DRB4_0101	PHF8	KKPLEVEQPRPQDSNLS	LE	5	1948.53	43.17	WB
DRB4_0101	PHF8	KPLEVEQPRPQDSNLSL	LE	4	2609.21	50.9	WB
DRB4_0101	TENM1	PSVFGKGIKFDGIVTAD	AD	11	859.32	23.43	WB
DRB4_0101	TENM1	SVFGKGIKFDGIVTADI	AD	10	554.98	15.28	WB
DRB4_0101	TENM1	VFGKGIKFDGIVTADII	AD	9	427.52	11.44	WB
DRB4_0101	TENM1	FGKGIKFDGIVTADIIG	AD	8	441.99	11.91	WB
DRB4_0101	TENM1	GKGIKFDGIVTADIIGV	AD	7	448.97	12.13	WB
DRB4_0101	TENM1	IKFDGIVTADIIGVANE	AD	4	1086.34	28.41	WB
DRB4_0101	TENM1	KFDGIVTADIIGVANED	AD	3	1422.37	34.96	WB
DRB4_0101	TENM1	FDGIVTADIIGVANEDS	AD	2	1412.88	34.8	WB
DRB4_0101	TENM1	DGIVTADIIGVANEDSR	AD	1	1187.35	30.52	WB
DRB4_0101	ATP11C	TLSLILNSSQDSSSNNC	YC	17	430.16	11.52	WB
DRB4_0101	GPR50	TSHPKPIKPATSHAEPT	TI	7	4120.86	63.42	WB
DRB4_0101	GPR50	SHPKPIKPATSHAEPTT	TI	6	3709.05	60.55	WB
DRB4_0101	GPR50	HPKPIKPATSHAEPTTA	TI	5	3828.27	61.41	WB
DRB4_0101	GPR50	PKPIKPATSHAEPTTAD	TI	4	4173.13	63.77	WB
DRB4_0103	IGSF3	PTERTALLSVGPDAVFGP	DP	1	1758.12	40.43	WB
DRB4_0103	CD48	TFDQKIVEWDSRKSKYFK	EK	18	2056.2	44.54	WB
DRB4_0103	CD48	FDQKIVEWDSRKSKYFKF	EK	17	2144.89	45.61	WB
DRB4_0103	CD48	DQKIVEWDSRKSKYFKFK	EK	16	2341.56	47.96	WB
DRB4_0103	YOD1	PACAPEMRRLIAQIASDP	VA	15	606.33	16.77	WB
DRB4_0103	YOD1	ACAPEMRRLIAQIASDPD	VA	14	607.27	16.8	WB
DRB4_0103	YOD1	CAPEMRRLIAQIASDPDF	VA	13	522.39	14.33	WB
DRB4_0103	YOD1	APEMRRLIAQIASDPDFY	VA	12	432.47	11.6	WB
DRB4_0103	YOD1	PEMRRLIAQIASDPDFYS	VA	11	447.18	12.07	WB
DRB4_0103	YOD1	EMRRLIAQIASDPDFYSE	VA	10	478.38	13	WB
DRB4_0103	YOD1	MRRLIAQIASDPDFYSEA	VA	9	622.63	17.23	WB
DRB4_0103	YOD1	RRLIAQIASDPDFYSEAI	VA	8	1102.57	28.75	WB
DRB4_0103	C1orf198	KEEEASFWKINAERSRGE	RK	1	2547.61	50.25	WB
DRB4_0103	HERC4	YKKPLKIFVGEDAVDAGG	VI	7	1049.81	27.61	WB
DRB4_0103	HERC4	KKPLKIFVGEDAVDAGGV	VI	6	1058.16	27.79	WB
DRB4_0103	HERC4	KPLKIFVGEDAVDAGGVR	VI	5	1596.61	37.89	WB
DRB4_0103	HERC4	PLKIFVGEDAVDAGGVRK	VI	4	2359.64	48.17	WB
DRB4_0103	HERC4	LKIFVGEDAVDAGGVRKE	VI	3	3096.12	55.56	WB
DRB4_0103	HERC4	KIFVGEDAVDAGGVRKEF	VI	2	5339.03	70.44	WB
DRB4_0103	HERC4	IDYKKPLKVIFVGEDADA	VD	17	1913.3	42.69	WB
DRB4_0103	HERC4	DYKKPLKVIFVGEDADAG	VD	16	2289.25	47.37	WB
DRB4_0103	HERC4	YKKPLKVIFVGEDADAGG	VD	15	2113.26	45.23	WB
[truncated: 287,144+ more rows]
