# Supplementary material for: ProGeo-Neo v2.0: A One-Stop Software for Neoantigen Prediction and Filtering Based on the Proteogenomics Strategy
Source: Genes (Basel). 2022 Apr 28;13(5):783. doi: 10.3390/genes13050783 (PMC9141370; doi:10.3390/genes13050783)
Supplement: Supplementary file 1 [file genes-13-00783-s001.zip › Table S3.max_1_blast.xlsx]

## Sheet: Table S3.max_1_blast
Table S3. Results of HLA class I restricted neoantigens BLASTp after protein level filtering.
HLA-A*03:01|CDC42|LP|3	PPEPK	db736	PPPPK	186	5	80
HLA-A*03:01|RIOX2|KQ|3	LQPGDL	db530	IEPGDI	3.4	6	50
HLA-A*03:01|CDC42|LP|4	PPEPK	db736	PPPPK	175	5	80
HLA-A*03:01|UTP20|LQ|6	GVHFLQYV	db482	GQHFLQKV	0.47	8	75
HLA-A*03:01|UTP20|LQ|6	LQYVLK	db122	LEYVIK	9.6	6	66.667
HLA-A*03:01|ZCCHC8|AV|6	QVPGVK	db526	SVPGVR	5.7	6	66.667
HLA-A*03:01|CDC42|LP|5	PPEPK	db736	PPPPK	166	5	80
HLA-A*03:01|CDC42|LP|5	PPEPK	db736	PPPPK	186	5	80
HLA-A*03:01|ZCCHC8|AV|7	QVPGVK	db526	SVPGVR	5.5	6	66.667
HLA-A*03:01|CEBPZ|VI|3	IEEDEP	db773	VEEMEP	55	6	66.667
HLA-B*07:02|PFAS|LP|4	TPPPTP	db736	APPPPP	346	6	66.667
HLA-B*07:02|PFAS|LP|4	PTPPPT	db736	PPPPPK	428	6	66.667
HLA-B*07:02|PFAS|LP|4	TPPPTP	db168	TPFPWP	486	6	66.667
HLA-B*07:02|SLC1A5|VL|8	LDPLPL	db594	MEPLPV	28	6	50
HLA-B*07:02|SLC1A5|VL|8	LDPLPL	db773	MEPLPV	29	6	50
HLA-B*07:02|CTC1|IV|1	APGPATPM	db697	APSADAPM	96	8	50
HLA-B*07:02|CTC1|IV|1	APGPATPM	db336	APSADAPM	108	8	50
HLA-B*07:02|CTC1|IV|1	APGPATPM	db168	TPFPWPPM	151	8	50
HLA-B*07:02|PFAS|LP|6	APPTPP	db736	APPPPP	147	6	83.333
HLA-B*07:02|PFAS|LP|6	TPPPTP	db736	APPPPP	714	6	66.667
HLA-B*07:02|PFAS|LP|6	PTPPP	db736	PPPPP	791	5	80
HLA-B*07:02|PFAS|LP|6	TPPPTP	db168	TPFPWP	560	6	66.667
HLA-B*07:02|PFAS|LP|5	TPPPTP	db168	TPFPWP	575	6	66.667
HLA-B*07:02|PFAS|LP|5	TPPPTP	db736	APPPPP	611	6	66.667
HLA-B*07:02|PFAS|LP|5	PTPPPT	db736	PPPPPK	751	6	66.667
HLA-B*07:02|PFAS|LP|5	PPTPP	db736	PPPPP	771	5	80
HLA-B*07:02|PFAS|LP|5	TPPPTP	db736	APPPPP	346	6	66.667
HLA-B*07:02|PFAS|LP|5	PTPPPT	db736	PPPPPK	428	6	66.667
HLA-B*07:02|PFAS|LP|5	TPPPTP	db168	TPFPWP	486	6	66.667
HLA-B*07:02|PFAS|LP|3	TPPPTPVDL	db18	TAGPTSLDL	3.1	9	55.556
HLA-B*07:02|PFAS|LP|3	TPPPTP	db736	APPPPP	165	6	66.667
HLA-B*07:02|PFAS|LP|1	PTPVDL	db18	PTSLDL	19	6	66.667
HLA-B*07:02|RPL23|CY|9	LPVGAVIN	db534	MPYGYVLN	3.7	8	50
HLA-B*07:02|JPT1|AV|3	VAPVPSP	db736	IAPPPPP	280	7	57.143
HLA-B*07:02|XPO5|LF|4	QFVLPN	db497	QFLTPN	6	6	66.667
HLA-B*07:02|TSC1|MT|1	PGQLPQTL	db616	PGSLPLHL	7.2	8	62.5
HLA-B*07:02|TSC1|MT|1	PGQLPQ	db442	PGRLPD	8.4	6	66.667
HLA-B*07:02|CTC1|IV|1	APGPATPML	db697	APSADAPMF	46	9	44.444
HLA-B*07:02|CTC1|IV|1	APGPATPM	db336	APSADAPM	106	8	50
HLA-B*07:02|CTC1|IV|1	APGPATPM	db168	TPFPWPPM	158	8	50
HLA-B*07:02|PFAS|LP|7	APPTPP	db736	APPPPP	147	6	83.333
HLA-B*07:02|PFAS|LP|7	TPPPTP	db736	APPPPP	714	6	66.667
HLA-B*07:02|PFAS|LP|7	PTPPP	db736	PPPPP	791	5	80
HLA-B*07:02|PFAS|LP|7	TPPPTP	db168	TPFPWP	560	6	66.667
HLA-B*07:02|PFAS|LP|6	APPTPP	db736	APPPPP	127	6	83.333
HLA-B*07:02|PFAS|LP|6	TPPPTP	db736	APPPPP	619	6	66.667
HLA-B*07:02|PFAS|LP|6	PTPPPT	db736	PPPPPK	669	6	66.667
HLA-B*07:02|PFAS|LP|6	TPPPTP	db168	TPFPWP	526	6	66.667
HLA-B*07:02|PFAS|LP|6	TPPPTP	db168	TPFPWP	575	6	66.667
HLA-B*07:02|PFAS|LP|6	TPPPTP	db736	APPPPP	611	6	66.667
HLA-B*07:02|PFAS|LP|6	PTPPPT	db736	PPPPPK	751	6	66.667
HLA-B*07:02|PFAS|LP|6	PPTPP	db736	PPPPP	771	5	80
HLA-B*07:02|PFAS|LP|4	TPPPTPVDL	db18	TAGPTSLDL	3.1	9	55.556
HLA-B*07:02|PFAS|LP|4	TPPPTP	db736	APPPPP	165	6	66.667
HLA-B*07:02|PFAS|LP|2	PTPVDL	db18	PTSLDL	19	6	66.667
HLA-B*07:02|JPT1|AV|3	APVPSPV	db602	SPVSEPV	80	7	57.143
HLA-B*07:02|JPT1|AV|3	VAPVPSP	db736	IAPPPPP	245	7	57.143
HLA-B*07:02|PRKCSH|AT|7	PTDLPTP	db449	PSDTPRP	17	7	57.143
HLA-B*07:02|CC2D1A|IV|10	LPVPPG	db530	MPIEPG	28	6	50
HLA-B*07:02|TSC1|MT|2	PGQLPQTL	db616	PGSLPLHL	7.2	8	62.5
HLA-B*07:02|TSC1|MT|2	PGQLPQ	db442	PGRLPD	8.5	6	66.667
HLA-B*07:02|CTC1|IV|2	APGPATPML	db697	APSADAPMF	45	9	44.444
HLA-B*07:02|CTC1|IV|2	LVAPGPATPM	db336	IYAPSADAPM	49	10	40
HLA-B*07:02|CTC1|IV|2	LVAPGPATPM	db168	LQTPFPWPPM	52	10	50
HLA-B*07:02|PFAS|LP|7	APPTPP	db736	APPPPP	127	6	83.333
HLA-B*07:02|PFAS|LP|7	TPPPTP	db736	APPPPP	619	6	66.667
HLA-B*07:02|PFAS|LP|7	PTPPPT	db736	PPPPPK	669	6	66.667
HLA-B*07:02|PFAS|LP|7	TPPPTP	db168	TPFPWP	526	6	66.667
HLA-B*07:02|PFAS|LP|7	TPPPTP	db736	APPPPP	346	6	66.667
HLA-B*07:02|PFAS|LP|7	PTPPPT	db736	PPPPPK	428	6	66.667
HLA-B*07:02|PFAS|LP|7	TPPPTP	db168	TPFPWP	486	6	66.667
HLA-B*07:02|PFAS|LP|5	TPPPTPVDL	db18	TAGPTSLDL	2.8	9	55.556
HLA-B*07:02|PFAS|LP|5	TPPPTP	db736	APPPPP	489	6	66.667
HLA-B*07:02|PFAS|LP|5	PTPPPT	db736	PPPPPK	610	6	66.667
HLA-B*07:02|PFAS|LP|5	PPTPP	db736	PPPPP	634	5	80
HLA-B*07:02|PFAS|LP|5	TPPPTP	db168	TPFPWP	546	6	66.667
HLA-B*07:02|PFAS|LP|3	TPPPTPVDL	db18	TAGPTSLDL	3.5	9	55.556
HLA-B*07:02|PFAS|LP|3	TPPPTP	db736	APPPPP	146	6	66.667
HLA-B*07:02|WDR36|IV|9	AVDVVAVGL	db96	KVDIFFLGL	14	9	44.444
HLA-B*07:02|TSC1|MT|3	PGQLPQ	db442	PGRLPD	8.8	6	66.667
HLA-B*07:02|TSC1|MT|3	PGQLPQTL	db616	PGSLPLHL	9.2	8	62.5
HLA-B*35:03|SLC1A5|VL|8	LDPLPL	db594	MEPLPV	28	6	50
HLA-B*35:03|SLC1A5|VL|8	LDPLPL	db773	MEPLPV	29	6	50
HLA-B*35:03|CTC1|IV|1	APGPATPM	db697	APSADAPM	96	8	50
HLA-B*35:03|CTC1|IV|1	APGPATPM	db336	APSADAPM	108	8	50
HLA-B*35:03|CTC1|IV|1	APGPATPM	db168	TPFPWPPM	151	8	50
HLA-B*35:03|PFAS|LP|6	APPTPP	db736	APPPPP	147	6	83.333
HLA-B*35:03|PFAS|LP|6	TPPPTP	db736	APPPPP	714	6	66.667
HLA-B*35:03|PFAS|LP|6	PTPPP	db736	PPPPP	791	5	80
HLA-B*35:03|PFAS|LP|6	TPPPTP	db168	TPFPWP	560	6	66.667
HLA-B*35:03|PFAS|LP|5	TPPPTP	db168	TPFPWP	575	6	66.667
HLA-B*35:03|PFAS|LP|5	TPPPTP	db736	APPPPP	611	6	66.667
HLA-B*35:03|PFAS|LP|5	PTPPPT	db736	PPPPPK	751	6	66.667
HLA-B*35:03|PFAS|LP|5	PPTPP	db736	PPPPP	771	5	80
HLA-B*35:03|PFAS|LP|3	TPPPTPVDL	db18	TAGPTSLDL	3.1	9	55.556
HLA-B*35:03|PFAS|LP|3	TPPPTP	db736	APPPPP	165	6	66.667
HLA-B*35:03|PFAS|LP|1	PTPVDL	db18	PTSLDL	19	6	66.667
HLA-B*35:03|RPL23|CY|9	LPVGAVIN	db534	MPYGYVLN	3.7	8	50
HLA-B*35:03|JPT1|AV|3	VAPVPSP	db736	IAPPPPP	280	7	57.143
HLA-B*35:03|PRKCSH|AT|7	PTDLPTP	db449	PSDTPRP	17	7	57.143
HLA-B*35:03|SLC1A5|VL|8	LDPLPL	db594	MEPLPV	40	6	50
HLA-B*35:03|SLC1A5|VL|8	LDPLPL	db773	MEPLPV	41	6	50
HLA-B*35:03|RIOX2|KQ|4	LQPGDL	db530	IEPGDI	3.4	6	50
HLA-B*35:03|XPO5|LF|4	QFVLPN	db497	QFLTPN	6	6	66.667
HLA-B*35:03|TSC1|MT|1	PGQLPQTL	db616	PGSLPLHL	7.2	8	62.5
HLA-B*35:03|TSC1|MT|1	PGQLPQ	db442	PGRLPD	8.4	6	66.667
HLA-B*35:03|CTC1|IV|2	LVAPGPATPM	db168	LQTPFPWPPM	51	10	50
HLA-B*35:03|CTC1|IV|2	LVAPGPATPM	db336	IYAPSADAPM	52	10	40
HLA-B*35:03|CTC1|IV|2	APGPATPM	db697	APSADAPM	89	8	50
HLA-B*35:03|CTC1|IV|1	APGPATPML	db697	APSADAPMF	46	9	44.444
HLA-B*35:03|CTC1|IV|1	APGPATPM	db336	APSADAPM	106	8	50
HLA-B*35:03|CTC1|IV|1	APGPATPM	db168	TPFPWPPM	158	8	50
HLA-B*35:03|PFAS|LP|7	APPTPP	db736	APPPPP	147	6	83.333
HLA-B*35:03|PFAS|LP|7	TPPPTP	db736	APPPPP	714	6	66.667
HLA-B*35:03|PFAS|LP|7	PTPPP	db736	PPPPP	791	5	80
HLA-B*35:03|PFAS|LP|7	TPPPTP	db168	TPFPWP	560	6	66.667
HLA-B*35:03|PFAS|LP|6	TPPPTP	db168	TPFPWP	575	6	66.667
HLA-B*35:03|PFAS|LP|6	TPPPTP	db736	APPPPP	611	6	66.667
HLA-B*35:03|PFAS|LP|6	PTPPPT	db736	PPPPPK	751	6	66.667
HLA-B*35:03|PFAS|LP|6	PPTPP	db736	PPPPP	771	5	80
HLA-B*35:03|PFAS|LP|6	APPTPP	db736	APPPPP	127	6	83.333
HLA-B*35:03|PFAS|LP|6	TPPPTP	db736	APPPPP	619	6	66.667
HLA-B*35:03|PFAS|LP|6	PTPPPT	db736	PPPPPK	669	6	66.667
HLA-B*35:03|PFAS|LP|6	TPPPTP	db168	TPFPWP	526	6	66.667
HLA-B*35:03|PFAS|LP|4	TPPPTPVDL	db18	TAGPTSLDL	3.1	9	55.556
HLA-B*35:03|PFAS|LP|4	TPPPTP	db736	APPPPP	165	6	66.667
HLA-B*35:03|PFAS|LP|2	PTPVDL	db18	PTSLDL	19	6	66.667
HLA-B*35:03|PFAS|LP|2	PTPVDL	db18	PTSLDL	21	6	66.667
HLA-B*35:03|JPT1|AV|3	APVPSPV	db602	SPVSEPV	80	7	57.143
HLA-B*35:03|JPT1|AV|3	VAPVPSP	db736	IAPPPPP	245	7	57.143
HLA-B*35:03|PRKCSH|AT|7	PTDLPTP	db449	PSDTPRP	17	7	57.143
HLA-B*35:03|CC2D1A|IV|10	LPVPPG	db530	MPIEPG	28	6	50
HLA-B*35:03|TSC1|MT|2	PGQLPQTL	db616	PGSLPLHL	7.2	8	62.5
HLA-B*35:03|TSC1|MT|2	PGQLPQ	db442	PGRLPD	8.5	6	66.667
HLA-B*35:03|CTC1|IV|2	APGPATPML	db697	APSADAPMF	45	9	44.444
HLA-B*35:03|CTC1|IV|2	LVAPGPATPM	db336	IYAPSADAPM	49	10	40
HLA-B*35:03|CTC1|IV|2	LVAPGPATPM	db168	LQTPFPWPPM	52	10	50
HLA-B*35:03|PFAS|LP|7	APPTPP	db736	APPPPP	127	6	83.333
HLA-B*35:03|PFAS|LP|7	TPPPTP	db736	APPPPP	619	6	66.667
HLA-B*35:03|PFAS|LP|7	PTPPPT	db736	PPPPPK	669	6	66.667
HLA-B*35:03|PFAS|LP|7	TPPPTP	db168	TPFPWP	526	6	66.667
HLA-B*35:03|PFAS|LP|3	TPPPTPVDL	db18	TAGPTSLDL	3.5	9	55.556
HLA-B*35:03|PFAS|LP|3	TPPPTP	db736	APPPPP	146	6	66.667
HLA-B*35:03|PFAS|LP|3	PTPVDL	db18	PTSLDL	21	6	66.667
HLA-B*35:03|WDR36|IV|9	AVDVVAVGL	db96	KVDIFFLGL	14	9	44.444
HLA-B*35:03|XPO5|LF|4	QFVLPN	db497	QFLTPN	5.9	6	66.667
HLA-B*35:03|GIMAP6|IT|2	QTPQENPP	db168	QTPFPWPP	32	8	62.5
HLA-B*35:03|EPHX2|RQ|10	PALAQAGYQ	db799	KALADGGYD	2.4	9	55.556
HLA-B*35:03|TSC1|MT|3	PGQLPQ	db442	PGRLPD	8.8	6	66.667
HLA-B*35:03|TSC1|MT|3	PGQLPQTL	db616	PGSLPLHL	9.2	8	62.5
HLA-C*07:02|TCF25|RH|7	EYLIHL	db330	DYMIHI	9.2	6	50
HLA-C*07:02|CSNK2A1|TI|3	VYIDVNT	db201	IYLDVSV	19	7	42.857
HLA-C*07:02|CSNK2A1|TI|3	VYIDVNT	db59	IYLDVSV	19	7	42.857
HLA-C*07:02|WASHC4|VI|1	PEGQSY	db583	PTGHSY	6.9	6	66.667
HLA-C*07:02|WASHC4|VI|1	PEGQSY	db543	PTGHSY	7.3	6	66.667
HLA-C*07:02|WASHC4|VI|1	PEGQSY	db9	PTGHSY	7.3	6	66.667
HLA-C*07:02|TCF25|RH|7	EYLIHLF	db330	DYMIHII	8.7	7	42.857
HLA-C*07:02|TCF25|RH|4	YLIHLFQEW	db330	YMIHIIEKW	0.085	9	44.444
HLA-C*07:02|CTC1|IV|1	APGPATPM	db697	APSADAPM	96	8	50
HLA-C*07:02|CTC1|IV|1	APGPATPM	db336	APSADAPM	108	8	50
HLA-C*07:02|CTC1|IV|1	APGPATPM	db168	TPFPWPPM	151	8	50
HLA-C*07:02|PFAS|LP|3	TPPPTPVDL	db18	TAGPTSLDL	3.1	9	55.556
HLA-C*07:02|PFAS|LP|3	TPPPTP	db736	APPPPP	165	6	66.667
HLA-C*07:02|CSNK2A1|TI|3	VYIDVNT	db201	IYLDVSV	17	7	42.857
HLA-C*07:02|CSNK2A1|TI|3	VYIDVNT	db59	IYLDVSV	17	7	42.857
HLA-C*07:02|RIOX2|KQ|3	LQPGDL	db530	IEPGDI	3.4	6	50
HLA-C*07:02|RIOX2|KQ|2	LQPGDL	db530	IEPGDI	3.4	6	50
HLA-C*07:02|CHCHD6|AS|7	RYEQEHS	db360	RFEEKHA	6.8	7	42.857
HLA-C*07:02|PFAS|LP|4	TPPPTPVDL	db18	TAGPTSLDL	3.1	9	55.556
HLA-C*07:02|PFAS|LP|4	TPPPTP	db736	APPPPP	165	6	66.667
HLA-C*04:01|TCF25|RH|7	EYLIHL	db330	DYMIHI	9.2	6	50
HLA-C*04:01|WASHC4|VI|1	PEGQSY	db583	PTGHSY	6.9	6	66.667
HLA-C*04:01|WASHC4|VI|1	PEGQSY	db543	PTGHSY	7.3	6	66.667
HLA-C*04:01|WASHC4|VI|1	PEGQSY	db9	PTGHSY	7.3	6	66.667
HLA-C*04:01|TCF25|RH|7	EYLIHLF	db330	DYMIHII	8.7	7	42.857
HLA-C*04:01|CTC1|IV|1	APGPATPM	db697	APSADAPM	96	8	50
HLA-C*04:01|CTC1|IV|1	APGPATPM	db336	APSADAPM	108	8	50
HLA-C*04:01|CTC1|IV|1	APGPATPM	db168	TPFPWPPM	151	8	50
HLA-C*04:01|PFAS|LP|3	TPPPTPVDL	db18	TAGPTSLDL	3.1	9	55.556
HLA-C*04:01|PFAS|LP|3	TPPPTP	db736	APPPPP	165	6	66.667
HLA-C*04:01|PFAS|LP|1	PTPVDL	db18	PTSLDL	19	6	66.667
HLA-C*04:01|RPL23|CY|9	LPVGAVIN	db534	MPYGYVLN	3.7	8	50
HLA-C*04:01|RIOX2|KQ|4	LQPGDL	db530	IEPGDI	3.4	6	50
HLA-C*04:01|RIOX2|KQ|3	LQPGDL	db530	IEPGDI	3.4	6	50
HLA-C*04:01|RIOX2|KQ|2	LQPGDL	db530	IEPGDI	3.4	6	50
HLA-C*04:01|CHCHD6|AS|7	RYEQEHS	db360	RFEEKHA	6.8	7	42.857
HLA-C*04:01|WDR36|IV|7	AVDVVAVGL	db96	KVDIFFLGL	17	9	44.444
HLA-C*04:01|MAPK14|HY|8	TLFPGTD	db190	SLFEGID	7.6	7	57.143
HLA-C*04:01|MAPK14|HY|8	LFPGTDY	db757	LLPSTHY	9.2	7	57.143
HLA-C*04:01|XPO5|LF|4	QFVLPN	db497	QFLTPN	6	6	66.667
HLA-C*04:01|TSC1|MT|1	PGQLPQTL	db616	PGSLPLHL	7.2	8	62.5
HLA-C*04:01|TSC1|MT|1	PGQLPQ	db442	PGRLPD	8.4	6	66.667
HLA-C*04:01|PFAS|LP|4	TPPPTPVDL	db18	TAGPTSLDL	3.1	9	55.556
HLA-C*04:01|PFAS|LP|4	TPPPTP	db736	APPPPP	165	6	66.667
HLA-C*04:01|PFAS|LP|2	PTPVDL	db18	PTSLDL	19	6	66.667
HLA-C*04:01|PFAS|LP|3	TPPPTPVDL	db18	TAGPTSLDL	3.5	9	55.556
HLA-C*04:01|PFAS|LP|3	TPPPTP	db736	APPPPP	146	6	66.667
