# Supplementary material for: ProGeo-Neo v2.0: A One-Stop Software for Neoantigen Prediction and Filtering Based on the Proteogenomics Strategy
Source: Genes (Basel). 2022 Apr 28;13(5):783. doi: 10.3390/genes13050783 (PMC9141370; doi:10.3390/genes13050783)
Supplement: Supplementary file 1 [file genes-13-00783-s001.zip › Table S4.HIQ_1_blast.xlsx]

## Sheet: Table S4.HIQ_1_blast
Table S4. Results of HLA class I restricted neoantigens BLASTp after two strict thresholds screening.
HLA-B*07:02|PRKDC|LP|2	YKRTFPV	db365	YKRCFPV	0.076	7	85.714
HLA-B*07:02|HIVEP3|AP|2	PLPCGS	db547	PPPCDS	61	6	66.667
HLA-B*07:02|NFATC2IP|AT|3	PTGPPRE	db531	PQGLPNE	37	7	57.143
HLA-B*07:02|PRKDC|LP|2	YKRTFPVL	db365	YKRCFPVI	0.043	8	75
